# Supplementary material for: B1 SOX Coordinate Cell Specification with Patterning and Morphogenesis in the Early Zebrafish Embryo
Source: PLoS Genet. 2010 May 6;6(5):e1000936. doi: 10.1371/journal.pgen.1000936 (PMC2865518; doi:10.1371/journal.pgen.1000936)
Supplement: Table S2 — Downregulated genes at 30% epiboly, 75% epiboly, and tailbud stages. (0.13 MB XLS) [file pgen.1000936.s009.xls]

## Sheet: Table S2 Note
Table S2. Downregulated genes at 30% epiboly, 75% epiboly and tailbud stages
Probe Set ID:	Affymetrix Gene Chip probe ID
WT:	Averaged signal value for uninjected control embryo samples
QKD:	Averaged signal value for sox2/3/19a/19b knockdown embryo samples
Gene Title:	Gene name or description
Gene Symbol:	Gene symbol or cDNA clone ID
Fold down:	Downregulation factor shown in red
	Downregulated at all three stages
	Downregulated at 30%E and 75%E stages
	Downregulated at 75%E and tailbud stages
	Downregulated at 30%E and tailbud stages
p value:	Student's t test p value

## Sheet: Table S2.1_30%E
Table S2.1. Downregulated genes at 30% epiboly stage
Probe Set ID	WT	QKD	Gene Title	Gene Symbol	Fold down	p value
Dr.7255.1.A1_at	397.566	22.371	wu:fi17a12	wu:fi17a12	17.7715	0.00506814
Dr.25893.1.A1_at	272.736	18.4653	---	---	14.7702	0.00341392
Dr.3696.1.S1_at	184.45	17.8004	hairy and enhancer of split related-7	her7	10.3621	0.00822058
Dr.2022.1.A1_at	351.975	36.0087	arginase, type II	arg2	9.7747	0.00146087
Dr.3458.1.S1_at	261.164	27.982	similar to Epiplakin	LOC100151336	9.33327	0.0569092
Dr.6154.1.A1_at	320.473	42.0331	wu:fj19d05	wu:fj19d05	7.62429	0.0015836
Dr.17225.1.S1_at	278.486	36.7551	sb:cb124	sb:cb124	7.57679	0.0018272
Dr.24902.1.S1_at	517.134	69.5219	zgc:153988	zgc:153988	7.43843	0.010578
Dr.9764.1.A1_at	86.1239	12.11	sp8 transcription factor-like	sp8l	7.11182	0.00406901
Dr.11698.1.S1_at	153.62	23.66	transcription factor AP-2 gamma (activating enhancer binding protein 2 gamma) /// hypothetical protein LOC791636	tfap2c ///LOC791636	6.49281	0.00405775
Dr.1015.2.S1_x_at	270.112	43.4574	hypothetical protein LOC798921	LOC798921	6.21557	0.00330883
Dr.13385.1.S1_at	677.292	115.793	Transcribed locus	---	5.84917	0.00495442
Dr.11583.1.A1_at	196.683	34.5775	zgc:162964	zgc:162964	5.68818	0.0350577
Dr.21961.1.A1_at	244.23	42.9956	cellular retinoic acid binding protein 2, b	crabp2b	5.68034	0.000600954
Dr.9954.1.A1_at	281.395	49.5831	sperm associated antigen 1	spag1	5.67523	0.00266093
Dr.1289.1.S1_at	136.957	24.456	zgc:91870	zgc:91870	5.60012	0.00755233
Dr.1401.1.S1_at	388.391	77.2805	even-skipped-like1	eve1	5.02573	0.00628064
Dr.11836.1.S1_at	139.618	28.2621	caudal type homeo box transcription factor 4	cdx4	4.94011	0.00130719
Dr.1462.1.S1_at	80.7588	16.7717	hairy-related 1	her1	4.81517	0.0122473
Dr.14759.1.A1_at	349.801	72.6485	Similar to Cyclin-dependent kinase 5 activator 1 precursor (CDK5 activator 1) (Cyclin-dependent kinase 5 regulatory subunit 1) (Tau protein kinase II 23 kDa subunit) (TPKII regulatory subunit) (p23) (p25) (p35)	LOC568402	4.81499	0.0156985
Dr.23570.1.A1_at	142.898	30.0774	wu:fb13b10	wu:fb13b10	4.75103	0.0406798
Dr.18862.1.S1_at	137.746	29.6159	Transcribed locus	---	4.65109	0.0403079
Dr.21044.1.S1_at	201.755	44.1058	zgc:56005	zgc:56005	4.57433	0.00389042
Dr.4265.1.A1_at	785.661	180.342	hypothetical protein LOC791874	LOC791874	4.35651	0.0115205
Dr.25497.1.S1_at	248.998	57.8556	sizzled	szl	4.30378	0.0224542
Dr.23537.1.A1_at	220.449	54.7073	---	---	4.02961	0.000383965
Dr.12044.1.A1_at	31.4209	7.95983	Transcribed locus	---	3.94743	0.0037947
Dr.19235.1.S1_at	94.1047	23.861	insulinoma-associated 1b	insm1b	3.94386	0.0285257
Dr.6105.1.A1_at	2796.18	711.719	hypothetical protein LOC553461	LOC553461	3.92877	0.000850282
Dr.19471.1.A1_at	140.883	37.8901	Secretory carrier membrane protein 5	scamp5	3.7182	0.00538665
Dr.8086.1.S1_s_at	95.1252	26.2128	deltaC	dlc	3.62896	0.0163325
Dr.413.2.A1_at	78.0477	21.8827	hypothetical protein LOC792823	LOC792823	3.56664	0.00279979
Dr.10623.1.A1_at	96.6861	28.1038	frizzled homolog 9	fzd9	3.44032	0.000333148
Dr.10198.1.S1_at	742.632	218.391	ATPase, Na+/K+ transporting, beta 1a polypeptide	atp1b1a	3.40046	0.0376954
DrAffx.1.45.S1_at	192.99	57.433	zinc finger-like gene 1	znfl1	3.36027	0.00016089
Dr.10198.1.S2_at	884.73	267.797	ATPase, Na+/K+ transporting, beta 1a polypeptide	atp1b1a	3.30373	0.0288132
Dr.24292.1.S1_x_at	473.62	144.612	type I cytokeratin, enveloping layer /// type I cytokeratin, enveloping layer, like	cyt1 /// cyt1l	3.27511	0.0530056
Dr.20839.1.A1_at	400.287	125.338	Transcribed locus	---	3.19367	0.00979291
Dr.4129.1.S1_at	279.905	87.685	laminin B1	lamb1	3.19217	0.0122713
Dr.19467.1.A1_at	509.621	159.877	hairy and enhancer of split 6 (Drosophila)	hes6	3.18758	0.0147241
Dr.25436.1.S1_at	448.731	141.155	Transcribed locus	---	3.179	0.0101135
Dr.301.1.S1_at	1524.82	480.977	hypothetical protein LOC799355	LOC799355	3.17026	0.00664231
Dr.1121.1.A1_at	50.392	15.9002	wu:fa99e04	wu:fa99e04	3.16927	0.0026692
Dr.20131.9.A1_at	61.2038	19.3582	Transcribed locus	---	3.16164	0.0104595
Dr.24216.1.S1_at	162.536	52.106	type I cytokeratin	cki	3.11933	0.285919
Dr.13338.1.S1_at	160.769	52.1367	gastrulation brain homeobox 1	gbx1	3.0836	0.0269329
Dr.20839.1.A1_x_at	449.423	146.208	Transcribed locus	---	3.07386	0.00327792
Dr.4412.1.S1_at	2756.67	901.885	nascent polypeptide-associated complex alpha polypeptide	naca	3.05657	0.0124549
Dr.8110.1.S1_at	393.117	128.703	bone morphogenetic protein 7	bmp7	3.05445	0.0176936
Dr.4794.1.A1_at	301.214	98.7489	zgc:66117	zgc:66117	3.0503	0.0040542
Dr.23780.1.A1_at	62.1826	20.6181	wu:fb13a10	wu:fb13a10	3.01593	0.149899
Dr.14048.1.A1_at	316.11	106.483	STARD3 N-terminal like	stard3nl	2.96863	0.0173912
Dr.17925.1.S1_at	27.3172	9.21184	---	---	2.96544	0.0192411
Dr.3275.1.A1_at	272.901	92.266	glycerol-3-phosphate dehydrogenase 1b	gpd1b	2.95776	0.00245841
Dr.12376.1.A1_at	61.6345	20.8839	BMP binding endothelial regulator	bmper	2.95129	0.00476788
Dr.3021.2.S1_at	50.2074	17.0359	similar to deleted in liver cancer 1	LOC567965	2.94715	0.030374
Dr.23934.1.A1_at	154.066	52.2808	similar to carbonic anhydrase 14	LOC566612	2.9469	0.00698578
Dr.5674.2.S1_at	1002.23	341.161	wu:fb58g10	LOC570638	2.93771	0.0286204
Dr.22471.1.A1_at	499.993	171.241	wu:fe38h02	wu:fe38h02	2.91983	0.15168
Dr.13097.1.S1_at	1204.47	413.547	6-phosphofructo-2-kinase/fructose-2,6-biphosphatase 4	pfkfb4	2.91254	0.0086438
Dr.8153.5.A1_at	3732.72	1291.98	wu:fb07d03	wu:fb07d03	2.88915	0.00382894
Dr.409.1.S1_at	1092.77	378.253	fibroblast growth factor receptor 4	fgfr4	2.88899	0.00280115
Dr.15007.1.A1_at	183.905	64.3437	zgc:174575	zgc:174575	2.85817	0.000919733
Dr.25314.1.A1_at	194.21	68.3094	wu:fc10f03	wu:fc10f03	2.84309	0.02509
Dr.3983.1.A1_at	62.7798	22.144	transmembrane protein 38A	tmem38a	2.83507	0.0124153
Dr.4007.1.S1_at	229.907	82.7569	Sp5 transcription factor-like	sp5l	2.7781	0.0329314
Dr.25316.1.S1_at	206.49	74.7549	neurolin-like cell adhesion molecule	nlcam	2.76223	0.00351038
Dr.4794.2.S1_at	221.079	80.759	zgc:66117	zgc:66117	2.73751	0.0142928
Dr.5147.1.A1_at	149.558	54.6351	grainyhead-like 1 (Drosophila)	grhl1	2.7374	0.0209776
Dr.13270.1.A1_at	291.618	107.557	Transcribed locus	---	2.71128	0.00875617
Dr.20143.1.S1_at	48.8972	18.1263	hairy-related 3	her3	2.69758	0.000998437
Dr.478.1.S1_at	309.679	114.957	fibroblast growth factor 8 a	fgf8a	2.69385	0.00200408
Dr.349.1.A1_at	49.0771	18.4734	wu:fb72c11	wu:fb72c11	2.65663	0.00207547
Dr.24730.1.A1_at	208.696	78.5885	zgc:162964	zgc:162964	2.65556	0.0101217
Dr.17958.2.A1_at	168.113	63.5365	Wu:fa04a07	wu:fa04a07	2.64593	0.0367342
Dr.2363.1.S1_at	151.809	57.5391	Transgelin 2	tagln2	2.63836	0.0136087
Dr.25206.1.S1_at	178.727	68.2938	trophoblast glycoprotein-like	tpbgl	2.61703	0.0180054
Dr.3205.1.S1_at	2997.57	1150.05	sb:cb190	sb:cb190	2.60646	0.00983501
Dr.309.1.S1_at	432.842	168.067	wnt8-like protein 2 /// wingless-type MMTV integration site family, member 8a	wnt8-2 /// wnt8a	2.57541	0.00403201
Dr.13336.1.S1_at	276.41	107.555	Transcribed locus	---	2.56995	0.0375193
Dr.12134.1.S1_a_at	4357.06	1698.91	Transcribed locus	---	2.56463	0.0283296
Dr.922.1.S1_at	99.0298	38.6776	aquaporin 3	aqp3	2.56039	0.0168135
Dr.17295.1.A1_at	24.1433	9.46164	zgc:172136	zgc:172136	2.5517	0.010526
Dr.22784.1.S1_at	76.0027	29.8335	wu:fj54b05	wu:fj54b05	2.54756	0.00183592
Dr.13272.1.A1_at	59.3783	23.5875	Transcribed locus	---	2.51737	0.009039
Dr.16183.1.S1_at	74.1987	29.535	deltaC	dlc	2.51223	0.000130973
Dr.10475.1.A1_at	33.7209	13.4703	similar to collectin sub-family member 12 isoform II	CH211-212M21.5	2.50334	0.014784
Dr.4763.1.S1_at	867.976	348.596	SRY-box containing gene 11a	sox11a	2.48992	0.00637136
DrAffx.2.105.S1_at	93.3983	37.7131	Transcribed locus	---	2.47654	0.01071
Dr.18038.1.S1_at	54.6936	22.2298	RAB25, member RAS oncogene family	rab25	2.46037	0.00649795
Dr.17812.1.A1_at	1631.79	669.19	hypothetical protein LOC100003564	LOC100003564	2.43846	0.0420167
Dr.25118.1.S1_at	15.2833	6.29764	zgc:110285	zgc:110285	2.42683	0.0846646
Dr.25534.1.S1_at	542.361	223.503	secreted frizzled-related protein 1a	sfrp1a	2.42664	0.0351045
Dr.17141.1.A1_at	128.717	53.054	Transcribed locus	---	2.42616	0.00264082
Dr.13336.2.S1_a_at	158.371	65.3538	Transcribed locus	---	2.42329	0.235474
Dr.18003.1.S1_at	145.391	60.1472	Transcribed locus	---	2.41724	0.00698059
Dr.5842.1.A1_at	88.8211	36.8042	zgc:158435 /// similar to solute carrier family 26 meber 1	zgc:158435	2.41334	0.0648525
Dr.1015.1.A1_at	26.2836	11.0862	hypothetical protein LOC798921	LOC798921	2.37083	0.0114139
Dr.18282.8.S1_at	73.0767	30.8343	ST8 alpha-N-acetyl-neuraminide alpha-2,8-sialyltransferase 1	st8sia1	2.36998	0.00892506
Dr.5188.1.A1_at	66.4096	28.2103	Transcribed locus	---	2.35409	0.00488768
Dr.451.1.S1_at	69.3873	29.5104	LIM homeobox 5	lhx5	2.35128	0.00395061
Dr.10341.1.S1_at	107.734	45.8447	frizzled homolog 9	fzd9	2.34997	0.0005481
Dr.20197.1.A1_at	256.607	109.92	wu:fi32b04	wu:fi32b04	2.33449	0.000569445
Dr.24907.1.A1_at	132.774	57.0652	zgc:136656	zgc:136656	2.32671	0.148513
Dr.17776.1.A1_at	91.1549	39.533	tryptophan hydroxylase 1b	tph1b	2.30579	0.00687752
Dr.18631.2.A1_at	15.026	6.52519	zgc:123295	zgc:123295	2.30276	0.0150505
Dr.19568.1.A1_at	448.784	196.239	---	---	2.28692	0.00633009
Dr.23494.1.A1_at	25.3701	11.1095	wu:fa91h05	wu:fa91h05	2.28364	0.0363819
Dr.20131.9.S1_at	29.1229	12.7834	Transcribed locus	---	2.27819	0.0290949
Dr.11828.1.A1_at	76.7022	33.672	zgc:77806	zgc:77806	2.27792	0.040983
Dr.20055.1.A1_at	2861.47	1257.01	hypothetical protein LOC100006061	LOC100006061	2.27641	0.0262477
Dr.11240.1.A1_at	116.861	52.0999	similar to gefiltin	LOC555251	2.24301	0.00946001
Dr.13076.1.S1_at	421.516	188.187	pleckstrin homology domain containing, family F (with FYVE domain) member 1	plekhf1	2.23987	0.008966
Dr.20434.1.A1_at	55.386	24.8354	Transcribed locus	---	2.23012	0.0138906
Dr.4807.1.S1_at	379.917	172.18	zic family member 2 (odd-paired homolog, Drosophila), a	zic2a	2.20652	0.0202906
Dr.11818.1.A1_at	977.534	443.854	similar to E3 ubiquitin-protein ligase RNF19A (RING finger protein 19A) (Dorfin) (Double ring-finger protein) (p38)	LOC557995	2.20238	0.00676906
Dr.4763.1.S2_at	1811.47	825.987	SRY-box containing gene 11a	sox11a	2.1931	0.00238855
Dr.1584.1.A1_at	172.064	78.6266	wu:fb77c03	wu:fb77c03	2.18836	0.0567652
Dr.14011.1.S1_at	465.62	212.928	hypothetical LOC572231	LOC572231	2.18674	0.00494524
Dr.26491.1.S1_at	106.769	48.8626	zgc:103664	zgc:103664	2.18508	0.0231152
Dr.24779.1.S1_at	50.5906	23.259	muscle segment homeobox B	msxb	2.1751	0.0067104
Dr.23327.1.S1_at	135.272	62.3147	zgc:64031	zgc:64031	2.17078	0.00460466
Dr.12134.3.S1_x_at	4122.56	1908.95	zgc:162318	zgc:162318	2.1596	0.0084006
Dr.22931.1.A1_at	1184	554.6	wu:fc22f12	wu:fc22f12	2.13487	0.00487548
Dr.24292.5.S1_at	111.212	52.1788	si:dkeyp-113d7.7	si:dkeyp-113d7.7	2.13136	0.0639456
Dr.226.1.S1_at	36.9948	17.4095	homeo box (expressed in ES cells) 1	hesx1	2.12498	0.03238
Dr.21859.1.A1_at	30.5333	14.3809	wu:fc74e04	wu:fc74e04	2.12318	0.216786
Dr.10457.1.S2_at	166.395	78.4579	ventral expressed homeobox	vent	2.12082	0.0443964
Dr.1192.1.S1_at	73.081	34.628	prostaglandin D2 synthase	ptgds	2.11046	0.00523043
Dr.25060.3.A1_at	72.06	34.2133	wu:fb53f04	wu:fb53f04	2.1062	0.00511955
Dr.25580.1.S1_at	58.4616	27.8985	wu:fd23c12	wu:fd23c12	2.09551	0.0118181
Dr.5111.1.A1_at	83.8419	40.0499	wu:fc05g01	wu:fc05g01	2.09344	0.116055
Dr.4605.1.A1_at	135.613	64.9605	wu:fc33h04	wu:fc33h04	2.08762	0.0472018
Dr.4147.1.S1_at	172.22	82.6412	glutamate-ammonia ligase (glutamine synthase) a /// similar to Glutamate-ammonia ligase (glutamine synthase) a	glula /// LOC100000775 /// LOC100001079	2.08394	0.0116652
Dr.26197.1.S1_at	633.366	304.801	similar to E3 ubiquitin-protein ligase RNF19A (RING finger protein 19A) (Dorfin) (Double ring-finger protein) (p38)	LOC557995	2.07797	0.0207256
Dr.7264.1.A1_at	48.0211	23.1497	wu:fe24c05	wu:fe24c05	2.07437	0.0933331
Dr.23750.1.A1_at	96.7388	46.7746	wu:fa17a06	wu:fa17a06	2.06819	0.0347332
Dr.15479.1.A1_at	178.904	86.7479	hypothetical LOC568385	LOC568385	2.06235	0.016779
Dr.1691.7.S1_at	132.303	64.1807	---	---	2.06141	0.0107023
Dr.18268.1.A1_at	13.006	6.31224	hypothetical protein LOC100001979	LOC100001979	2.06044	0.222863
Dr.8070.1.S1_at	23.3277	11.3347	developing brain homeobox 1a	dbx1a	2.05807	0.0065132
Dr.8506.1.S1_a_at	633.274	308.405	transcription factor AP-2 alpha	tfap2a	2.05339	0.000239907
Dr.139.1.S1_at	998.583	486.342	TGFB-induced factor homeobox 1	tgif1	2.05325	0.0231582
Dr.20337.1.S1_at	76.7115	37.3639	annexin A2b	anxa2b	2.05309	0.0181253
Dr.25653.1.A1_at	280.754	136.885	similar to zinc finger protein of the cerebellum 3	zic3	2.05102	0.00819347
Dr.13144.1.A1_at	43.2768	21.2138	zgc:153953	zgc:153953	2.04003	0.0399943
Dr.3583.1.S1_at	1120.32	550.786	zgc:111843	zgc:111843	2.03404	0.0436554
Dr.26197.2.A1_at	546.744	268.813	similar to E3 ubiquitin-protein ligase RNF19A (RING finger protein 19A) (Dorfin) (Double ring-finger protein) (p38)	LOC557995	2.03392	0.0293693
Dr.18282.7.S1_at	295.129	145.323	KH domain containing, RNA binding, signal transduction associated 1	khdrbs1	2.03085	0.826188
Dr.6820.1.A1_at	849.314	420.022	GTP binding protein 1, like	gtpbp1l	2.02207	0.00769141
Dr.18631.1.S1_at	59.8533	29.6004	zgc:123295	zgc:123295	2.02204	0.0174597
Dr.382.2.S1_at	691.327	342.034	beta thymosin-like protein 2	LOC797626 /// LOC798430	2.02122	0.00494077
Dr.2953.1.S1_at	155.693	77.1177	RAS-like, family 11, member B	rasl11b	2.01891	0.0145639
Dr.18070.1.S1_at	654.415	325.262	zgc:158618	zgc:158618	2.01196	0.00689838
Dr.4011.1.S1_at	3315.35	1653.2	sb:cb11	sb:cb11	2.00541	0.00542386

## Sheet: Table S2.2_75%E
Table S2.2. Downregulated genes at 75% epiboly stage
Probe Set ID	WT	QKD	Gene Title	Gene Symbol	Fold down	p value
Dr.20143.1.S1_at	531.101	16.4751	hairy-related 3	her3	32.2366	0.00444742
Dr.226.1.S1_at	358.286	19.0232	homeo box (expressed in ES cells) 1	hesx1	18.8342	0.00502204
Dr.24241.1.S1_at	886.392	70.4147	midkine-related growth factor b	mdkb	12.5882	0.00569474
Dr.8070.1.S1_at	173.159	15.522	developing brain homeobox 1a	dbx1a	11.1558	0.00662575
Dr.125.1.A1_at	267.906	26.6239	wu:fa02e12	wu:fa02e12	10.0626	0.00484101
Dr.11240.1.A1_at	248.005	24.9624	similar to gefiltin	LOC555251	9.93514	1.85554e-05
Dr.23570.1.A1_at	233.013	27.631	wu:fb13b10	wu:fb13b10	8.43301	0.00299476
Dr.21961.1.A1_at	1942.06	238.649	cellular retinoic acid binding protein 2, b	crabp2b	8.13771	0.00633049
Dr.3983.1.A1_at	500.486	61.5693	transmembrane protein 38A	tmem38a	8.12882	0.00685413
Dr.19227.1.S1_at	127.32	16.0154	tumor protein p63 (tp73l)	tp63 (tp73l)	7.94986	0.017083
Dr.2022.1.A1_at	208.367	30.1573	arginase, type II	arg2	6.90934	0.00507554
Dr.18862.1.S1_at	138.96	21.4416	Transcribed locus	---	6.48087	0.0146302
Dr.6760.1.S1_at	237.169	39.093	zic family member 1 (odd-paired homolog, Drosophila)	zic1	6.06678	0.00322585
Dr.25497.1.S1_at	682.159	113.856	sizzled	szl	5.99142	0.0273306
Dr.17225.1.S1_at	261.447	44.3123	sb:cb124	sb:cb124	5.90011	0.0320508
Dr.1192.2.S1_at	443.055	75.0983	zgc:153154	zgc:153154	5.89967	0.00113494
Dr.5788.1.S1_at	646.292	110.969	distal-less homeobox gene 3b	dlx3b	5.8241	0.011302
Dr.1192.1.S1_at	461.794	80.6434	prostaglandin D2 synthase	ptgds	5.72637	0.000268369
Dr.3275.1.A1_at	777.192	136.627	glycerol-3-phosphate dehydrogenase 1b	gpd1b	5.68844	0.00132744
Dr.18268.1.A1_at	48.6364	9.07447	hypothetical protein LOC100001979	LOC100001979	5.35969	0.0046179
Dr.581.1.S1_at	1294.28	250.537	one-eyed pinhead	oep	5.16603	0.0042612
Dr.41.1.A1_at	261.297	50.9706	muscle segment homeobox E /// zgc:111928	msxe	5.12642	0.00427595
Dr.1192.1.S1_a_at	1043.15	205.9	prostaglandin D2 synthase /// zgc:153154 /// zgc:158768	ptgds /// zgc:153154 /// zgc:158768	5.06629	0.00758565
Dr.7568.1.A1_at	309.664	62.6441	si:ch211-132p20.4 (Solute carrier family 38 member 2)	si:ch211-132p20.4	4.94323	0.00843114
Dr.10670.1.S1_at	138.663	28.1133	FEZ family zinc finger 2	fezf2	4.9323	0.00367513
Dr.11698.1.S1_at	469.916	96.1104	transcription factor AP-2 gamma (activating enhancer binding protein 2 gamma) /// hypothetical protein LOC791636	tfap2c	4.88933	0.0064871
Dr.17647.1.A1_at	391.995	81.4149	PR domain containing 14	prdm14	4.81478	0.0136049
Dr.9976.1.S1_at	1111.82	234.374	Kruppel-like factor 2b	klf2b	4.74378	0.00987213
Dr.5054.1.A1_at	82.9864	18.1525	Transcribed locus	---	4.57163	0.000261266
Dr.616.1.S1_at	144.056	31.6363	sine oculis homeobox homolog 3a	six3a	4.55349	0.000824372
Dr.22988.1.A1_at	909.523	212.488	wu:fj82d09	wu:fj82d09	4.28036	0.00934846
Dr.17429.1.S1_at	542.323	132.413	solute carrier family 2 (facilitated glucose transporter), member 8-like	slc2a8l	4.0957	0.00458692
Dr.4005.1.A1_at	313.424	78.3676	wu:fd10a10	wu:fd10a10	3.99941	0.104724
Dr.8506.1.S1_a_at	1895.56	495.138	transcription factor AP-2 alpha	tfap2a	3.82835	0.00190641
Dr.14063.1.A1_at	201.417	52.9908	echinoderm microtubule associated protein like 2	eml2	3.80099	0.00610026
Dr.540.1.S1_at	167.618	44.1122	retinal homeobox gene 3	rx3	3.79982	0.105952
Dr.14876.1.A1_at	302.58	80.0833	Transcribed locus	---	3.77832	0.0054623
Dr.10416.1.S1_at	127.722	34.9575	glycerophosphodiester phosphodiesterase domain containing 3 /// hypothetical protein LOC100003013	gdpd3 /// LOC100003013	3.65365	0.0115599
Dr.20969.1.S1_at	717.377	197.127	forkhead box I1	foxi1	3.63916	0.00340737
Dr.25580.1.S1_at	456.504	129.956	wu:fd23c12	wu:fd23c12	3.51275	0.0150817
Dr.17896.2.A1_at	282.621	81.3533	notch-regulated ankyrin repeat protein b	nrarpb	3.474	0.00469068
Dr.2967.1.A1_at	278.274	80.6274	homeo box C8a	hoxc8a	3.45136	0.00420004
Dr.6798.1.S1_at	262.811	76.3331	chemokine (C-X-C motif), receptor 4b	cxcr4b	3.44295	0.0243205
DrAffx.2.4.S1_at	62.2208	18.7672	zic family member 5 (odd-paired homolog, Drosophila)	zic5	3.3154	0.00468944
Dr.15287.1.S1_at	1325.5	399.804	---	---	3.31537	0.0605025
Dr.6295.1.S1_at	1499.79	459.988	LIM domain only 4	lmo4	3.26049	0.0041014
Dr.20131.9.A1_at	69.8418	21.5044	---	---	3.24779	0.00103778
Dr.7279.1.S1_at	362.398	113.178	lefty2	lft2	3.20202	0.0309953
Dr.24779.1.S1_at	646.591	207.502	muscle segment homeobox B	msxb	3.11607	0.00307914
Dr.17776.1.A1_at	104.773	33.6463	tryptophan hydroxylase 1b	tph1b	3.11395	0.00442964
Dr.5757.1.S1_at	1779.44	574.381	cytochrome P450, subfamily XXVIA, polypeptide 1	cyp26a1	3.09801	0.0412877
Dr.6154.1.A1_at	111.043	35.9182	wu:fj19d05	wu:fj19d05	3.09156	0.00123794
Dr.23827.1.A1_at	310.983	101.376	wu:fc12a01	wu:fc12a01	3.0676	0.00994719
Dr.5188.1.A1_at	154.878	51.1545	Transcribed locus	---	3.02766	0.0266209
Dr.23827.1.A1_s_at	67.8201	22.692	wu:fc12a01	wu:fc12a01	2.98872	0.0274186
Dr.2363.1.S1_at	722.612	244.386	Transgelin 2	tagln2	2.95684	0.1994
Dr.3922.1.A1_at	685.274	232.157	wu:fc66g02	wu:fc66g02	2.95177	0.00184085
Dr.17194.1.A1_at	230.113	78.7538	zgc:65851	zgc:65851	2.92193	0.000880484
Dr.13144.1.A1_at	131.803	46.0585	zgc:153953	zgc:153953	2.86164	0.0187718
Dr.20167.5.S1_at	335.038	117.604	muscle segment homeobox C	msxc	2.84888	0.00287502
Dr.26434.1.A1_at	157.036	56.5728	sb:cb472	sb:cb472	2.77582	0.0345653
Dr.22471.1.A1_at	716.451	258.566	wu:fe38h02	wu:fe38h02	2.77086	0.0940908
Dr.16880.1.S1_at	68.1991	24.7559	protocadherin 18a	pcdh18a	2.75486	0.0617748
Dr.17958.2.A1_at	589.059	214.45	---	---	2.74683	0.00791474
Dr.21698.1.A1_at	88.4054	32.2414	---	---	2.74199	0.0376591
Dr.9764.1.A1_at	218.705	80.0203	sp8 transcription factor-like	sp8l	2.73312	0.0346528
Dr.301.1.S1_at	4034.51	1478.44	hypothetical protein LOC799355	LOC799355	2.7289	7.20481e-05
Dr.15136.1.A1_at	283.39	104.861	---	---	2.70253	0.0110687
Dr.18282.8.S1_at	125.471	46.4733	ST8 alpha-N-acetyl-neuraminide alpha-2,8-sialyltransferase 1	st8sia1	2.69985	0.00301125
Dr.15657.1.S1_at	31.2787	11.5887	LIM domain only 3	lmo3	2.69906	0.00230166
Dr.25711.1.A1_at	89.8292	33.4062	---	---	2.689	0.0125523
Dr.11748.1.A1_at	60.4841	22.7079	similar to patatin-like phospholipase domain containing 8	LOC559664	2.66357	0.0169743
Dr.10623.1.A1_at	387.347	146.657	frizzled homolog 9	fzd9	2.64118	0.00197357
Dr.451.1.S1_at	595.202	226.195	LIM homeobox 5	lhx5	2.63137	0.005172
Dr.555.1.S1_at	61.4414	23.5352	neurogenin 1	neurog1	2.61062	0.00786075
Dr.3448.1.S1_at	374.706	144.302	Kruppel-like factor 2a	klf2a	2.59667	0.0360581
Dr.3099.1.A1_at	241.109	93.8577	coronin, actin binding protein, 2A	coro2a	2.56888	0.00428175
Dr.18003.1.S1_at	452.249	178.125	Transcribed locus	---	2.53894	0.00389643
Dr.18443.1.S1_at	66.417	26.2582	zgc:56628	zgc:56628	2.52938	0.0387633
Dr.6099.1.S1_at	704.278	280.467	scinderin like b	scinlb	2.51109	0.021404
Dr.13007.1.A1_at	70.0247	27.8887	similar to plexin domain containing 2	LOC100000303 /// LOC561990	2.51087	0.00467787
Dr.26260.1.A1_at	23.6103	9.54588	zgc:158436	zgc:158436	2.47335	0.0201378
Dr.25957.1.A1_at	44.4937	18.0261	Transcribed locus	---	2.4683	0.0199414
Dr.19527.1.S1_a_at	1325.78	539.055	---	---	2.45945	0.00423331
Dr.296.1.S1_at	1167.17	477.715	creatine kinase, brain	ckb	2.44324	0.0427747
Dr.21044.1.S1_at	104.058	42.6317	zgc:56005	zgc:56005	2.44085	0.0464539
Dr.26439.1.S1_at	162.816	66.7101	notch-regulated ankyrin repeat protein b	nrarpb	2.44065	0.0144686
Dr.25000.1.S1_at	86.7561	35.6168	wu:fb10g08	wu:fb10g08	2.43582	0.129311
Dr.12825.1.A1_at	159.696	65.9767	sine oculis homeobox homolog 7	six7	2.42049	0.0112718
Dr.673.1.A1_at	193.648	80.0765	reticulon 1b	rtn1b	2.41829	0.0722532
Dr.19236.1.S1_at	539.644	223.182	LIM domain only 4, like	lmo4l	2.41795	0.00502193
Dr.24902.1.S1_at	1302.13	539.329	zgc:153988	zgc:153988	2.41435	0.0183147
Dr.23750.1.A1_at	25.3985	10.6214	wu:fa17a06	wu:fa17a06	2.39127	0.0201535
Dr.25232.1.A1_at	91.4918	38.4677	sb:cb627	sb:cb627	2.3784	0.0568349
Dr.13142.1.A1_at	217.311	91.6453	signal transducing adaptor family member 2a	stap2a	2.37121	0.00360404
Dr.3824.1.S1_at	535.024	225.756	hairy-related 9	her9	2.36993	0.0125475
Dr.3966.1.A1_at	38.5041	16.3394	zgc:66052	zgc:66052	2.35652	0.00439525
Dr.3478.1.A1_at	760.501	324.134	v-myc myelocytomatosis viral oncogene homolog 1, lung carcinoma derived (avian) b	mycl1b	2.34625	0.000393007
Dr.8182.1.S1_at	82.7654	35.4616	paired box gene 6b	pax6b	2.33395	0.0257509
Dr.1180.1.S1_at	239.739	103.074	nonspecific cytotoxic cell receptor protein 1	nccrp1	2.32589	0.031499
Dr.1889.1.S1_at	1525.61	659.991	transferrin-a	tfa	2.31157	0.0198817
Dr.20131.9.S1_at	30.558	13.2915	---	---	2.29906	0.00603836
Dr.11595.1.S1_at	198.676	86.6748	phosphatidylinositol glycan, class Q	pigq	2.2922	0.023363
Dr.11993.1.A1_at	65.8877	29.1046	Transcribed locus	---	2.26382	0.0216746
Dr.10570.1.A1_at	84.7659	37.6165	wu:fe36c01	wu:fe36c01	2.25343	0.0905093
Dr.14382.2.A1_at	1094.77	486.766	zgc:101589	zgc:101589	2.24907	0.000707598
Dr.10341.1.S1_at	343.918	153.256	frizzled homolog 9	fzd9	2.24408	0.0118343
Dr.24304.1.S1_at	108.914	48.5544	similar to LOC568719 protein /// hypothetical LOC568719	LOC100149332 /// LOC568719	2.24314	0.0224101
Dr.18178.1.S1_at	446.259	201.141	chemokine (C-X-C motif) receptor 7b	cxcr7b /// LOC560908	2.21863	0.0143538
Dr.8587.1.A2_at	96.7537	43.7147	insulin-like growth factor binding protein 1	igfbp1	2.2133	0.00518037
Dr.19227.3.S1_a_at	119.77	54.2703	tumor protein p63 (tp73l)	tp63 (tp73l)	2.20691	0.0104919
Dr.10492.2.A1_at	80.4073	36.5066	ST8 alpha-N-acetyl-neuraminide alpha-2,8-sialyltransferase 1	st8sia1	2.20254	0.0144991
Dr.21717.1.A1_at	52.3066	23.8062	zgc:86905	zgc:86905	2.19718	0.00701066
Dr.21859.1.A1_at	189.718	86.4156	zgc:100868	zgc:100868	2.19542	0.00505636
Dr.21414.1.A1_at	47.514	21.8901	homeo box B9a	hoxb9a	2.17057	0.0663582
Dr.6052.1.A1_at	21.8824	10.1353	similar to SLAIN motif-containing protein 1	LOC560157	2.15903	0.0482981
Dr.10589.1.S1_at	407.194	188.717	paladin	pald	2.1577	0.136507
Dr.9657.1.S1_at	89.0052	41.2965	im:7137367	im:7137367	2.15527	0.0399382
Dr.3664.1.S1_at	249.499	116.066	zgc:103627	zgc:103627	2.14962	0.00121682
Dr.4807.1.S1_at	1528.66	712.483	zic family member 2 (odd-paired homolog, Drosophila), a	zic2a	2.14554	0.00140993
DrAffx.1.64.S1_at	84.9176	39.6326	NK1 transcription factor related 2-like,a	nkx1.2la	2.14262	0.00171875
Dr.11351.1.A1_at	144.593	67.5361	zgc:73324	zgc:73324	2.14097	0.0325877
Dr.3402.1.A1_at	140.87	66.1446	novel protein similar to vertebrate transmembrane protein 2 (TMEM2)	DKEY-24K20.1	2.12973	0.0379091
Dr.22306.1.S1_at	423.789	199.975	Transcribed locus	---	2.11921	0.425499
Dr.7509.1.A1_at	510.119	240.78	---	---	2.11861	0.0567181
Dr.17731.2.S1_at	90.6881	42.9324	zgc:92242	zgc:92242	2.11235	0.0768793
Dr.5504.2.S1_at	51.3144	24.3096	Cystathionine-beta-synthase	cbs	2.11087	0.0247217
Dr.8217.1.S1_at	237.192	112.519	myeloid ecotropic viral integration site 2.1	meis2.1	2.10802	0.0312291
Dr.24888.1.A1_at	1515.11	720.968	zgc:113842	zgc:113842	2.1015	0.000720151
Dr.9268.1.A1_at	31.543	15.0382	similar to microtubule-associated protein 1 A	LOC100151220	2.09753	0.0717609
Dr.1889.2.A1_a_at	2146.87	1025.48	transferrin-a	tfa	2.09354	0.111255
Dr.11543.1.A1_at	502.735	240.544	zgc:103482	zgc:103482	2.08999	0.0161884
Dr.1131.1.A1_at	95.6492	46.1245	zgc:110340	zgc:110340	2.07372	0.0810416
Dr.5054.2.S1_at	32.7492	15.799	Transcribed locus	---	2.07286	0.0422253
Dr.8208.1.S1_at	264.208	127.618	lefty1	lft1	2.07031	0.0844042
Dr.18631.2.A1_at	160.063	77.8464	zgc:123295	zgc:123295	2.05614	0.0531577
Dr.8064.1.S1_at	151.218	73.8253	draculin	drl	2.04832	0.125364
Dr.17794.1.A1_at	38.2371	18.7006	Transcribed locus	---	2.0447	0.00116494
Dr.23369.1.S1_at	92.8061	45.4745	similar to inositol 1,4,5-triphosphate receptor, type 3	LOC568010	2.04084	0.00511217
Dr.15007.1.A1_at	128.347	63.0158	zgc:174575	zgc:174575	2.03675	0.00445142
Dr.589.1.S1_at	195.232	96.7487	forkhead box B1.1	foxb1.1	2.01793	0.0080821
Dr.5674.2.S1_at	5595.51	2776.72	wu:fb58g10	wu:fb58g10	2.01515	0.0084563
Dr.17731.1.A1_at	498.665	248.224	zgc:92242	zgc:92242	2.00893	0.0537961
Dr.4265.1.A1_at	1733.12	866.614	hypothetical protein LOC791874	LOC791874	1.99988	0.00657036

## Sheet: Table S2.3_tailbud
Table S2.3. Downregulated genes at tailbud stage
Probe Set ID	WT	QKD	Gene Title	Gene Symbol	Fold down	p value
Dr.20143.1.S1_at	910.092	30.264	hairy-related 3	her3	30.0718	0.000520206
Dr.24241.1.S1_at	2695.55	157.962	midkine-related growth factor b	mdkb	17.0645	0.000234884
Dr.19227.1.S1_at	401.77	26.6039	tumor protein p63 (tp73l)	tp63 (tp73l)	15.1019	0.0164589
Dr.3499.2.S1_a_at	144.718	9.893	claudin i	cldni	14.6284	0.0586413
Dr.555.1.S1_at	385.364	29.6989	neurogenin 1	neurog1	12.9757	0.00917146
Dr.6760.1.S1_at	503.216	39.1281	zic family member 1 (odd-paired homolog, Drosophila)	zic1	12.8607	0.000542141
Dr.1192.2.S1_at	563.206	50.2435	zgc:153154	zgc:153154	11.2095	0.00485242
Dr.25929.1.A1_at	381.966	48.5175	Transcribed locus	---	7.87275	0.000198009
Dr.23570.1.A1_at	135.579	17.7633	wu:fb13b10	wu:fb13b10	7.63256	0.00295351
Dr.15657.1.S1_at	100.184	14.5171	LIM domain only 3	lmo3	6.90108	0.00877959
Dr.18862.1.S1_at	101.155	15.4948	Transcribed locus	---	6.52836	0.0106834
Dr.226.1.S1_at	147.976	22.874	homeo box (expressed in ES cells) 1	hesx1	6.46917	0.011811
Dr.1192.1.S1_a_at	1107.07	172.773	prostaglandin D2 synthase /// zgc:153154 /// zgc:158768	ptgds /// zgc:153154 /// zgc:158768	6.40764	0.000450239
Dr.3983.1.A1_at	453.224	72.6642	transmembrane protein 38A	tmem38a	6.23724	0.0295514
Dr.11749.1.A1_at	209.985	34.8439	zgc:172197	zgc:172197	6.02646	0.00580368
Dr.11698.1.S1_at	587.416	99.0071	transcription factor AP-2 gamma (activating enhancer binding protein 2 gamma)	tfap2c	5.93307	0.0246593
Dr.18163.1.S1_at	104.093	17.6118	LIM domain only 3	lmo3	5.91042	0.00769559
Dr.3966.1.A1_at	101.174	17.2957	zgc:66052	zgc:66052	5.84964	0.00456728
Dr.2821.1.A1_at	99.0816	17.0946	homeo box A9a	hoxa9a	5.79607	0.0245899
Dr.22.1.S1_at	1020.69	178.761	nuclear receptor subfamily 2, group F, member 5	nr2f5	5.70979	0.0162075
DrAffx.2.4.S1_at	95.954	17.2466	zic family member 5 (odd-paired homolog, Drosophila)	zic5	5.56364	0.011552
Dr.1192.1.S1_at	460.704	83.445	prostaglandin D2 synthase	ptgds	5.52105	0.000290721
Dr.540.1.S1_at	895.601	162.954	retinal homeobox gene 3	rx3	5.49603	0.00024709
Dr.125.1.A1_at	679.711	125.359	wu:fa02e12	wu:fa02e12	5.42212	0.0371179
Dr.22988.1.A1_at	427.231	83.0139	wu:fj82d09	wu:fj82d09	5.14649	0.0627279
Dr.4005.1.A1_at	414.578	82.1431	wu:fd10a10	wu:fd10a10	5.04702	0.045659
Dr.2363.1.S1_at	1556.82	313.65	Transgelin 2	tagln2	4.96356	0.0588283
Dr.5188.1.A1_at	135.846	27.8109	---	---	4.88464	0.00222823
Dr.12479.1.A1_at	49.9326	10.247	wu:fj83g02	wu:fj83g02	4.8729	0.00598832
Dr.13007.1.A1_at	339.546	73.2032	similar to plexin domain containing 2	LOC100000303	4.63841	0.00423292
Dr.41.1.A1_at	319.508	69.499	muscle segment homeobox E	msxe	4.5973	0.00225379
Dr.19227.3.S1_a_at	287.604	64.2754	tumor protein p63 (tp73l)	tp63 (tp73l)	4.47455	0.00896285
Dr.20969.1.S1_at	403.633	91.6521	forkhead box I1	foxi1	4.40397	0.00686544
Dr.21961.1.A1_at	1228.21	292.729	cellular retinoic acid binding protein 2, b	crabp2b	4.19572	0.00225771
Dr.10570.1.A1_at	150.004	36.9343	wu:fe36c01	wu:fe36c01	4.06137	0.0495488
Dr.581.1.S1_at	558.225	138.917	one-eyed pinhead	oep	4.01841	0.0132054
Dr.18178.1.S1_at	318.436	79.601	chemokine (C-X-C motif) receptor 7b	cxcr7b	4.0004	0.00685241
Dr.16880.1.S1_at	138.176	35.2014	protocadherin 18a	pcdh18a	3.92531	0.0127953
Dr.21613.1.A1_at	201.009	52.4372	homeo box B10a	hoxb10a	3.83332	0.0467656
Dr.23827.1.A1_s_at	202.842	53.0366	wu:fc12a01	wu:fc12a01	3.82456	0.0359106
Dr.25638.1.A1_at	111.543	29.7088	Transcribed locus	---	3.75454	0.0269656
Dr.7255.1.A1_at	136.214	36.3429	wu:fi17a12	wu:fi17a12	3.74802	0.00353921
Dr.6709.1.S1_at	522.425	140.005	similar to es1 protein	LOC565309	3.73147	0.034861
Dr.25580.1.S1_at	401.307	109.102	wu:fd23c12	wu:fd23c12	3.67826	0.00240391
Dr.15287.1.S1_at	1568.23	430.479	---	---	3.64298	0.00980732
Dr.4807.1.S1_at	1884.31	524.207	zic family member 2 (odd-paired homolog, Drosophila), a	zic2a	3.59458	0.00142872
Dr.10074.1.S1_at	220.579	62.7563	platelet-derived growth factor alpha a	pdgfaa	3.51486	0.0408326
Dr.13384.1.S1_at	675.119	192.883	chordin	chd	3.50015	0.00863686
Dr.7568.1.A1_at	180.632	52.0743	si:ch211-132p20.4 (Solute carrier family 38 member 2)	si:ch211-132p20.4	3.46874	0.0010522
Dr.5054.1.A1_at	420.909	126.996	Transcribed locus	---	3.31435	0.0887501
Dr.5788.1.S1_at	878.116	266.053	distal-less homeobox gene 3b	dlx3b	3.30052	0.0120405
Dr.19527.1.S1_a_at	1049.01	319.958	---	---	3.27859	0.0186252
Dr.1837.1.A1_at	52.1194	16.4294	wu:fc83f05	wu:fc83f05	3.17233	0.0382271
Dr.5730.1.S1_at	103.967	33.1428	homeo box A9a	hoxa9a	3.13694	0.0677588
Dr.17896.2.A1_at	132.702	42.7924	notch-regulated ankyrin repeat protein b	nrarpb	3.10107	0.0795503
Dr.2022.1.A1_at	70.0498	22.6831	arginase, type II	arg2	3.08819	0.0703863
Dr.3353.1.A1_at	50.1466	16.3344	Transcribed locus	---	3.07	0.0463713
Dr.2317.1.A1_at	28.8912	9.49792	NK2 transcription factor related, locus 9 (Drosophila)	nkx2.9	3.04184	0.0138792
Dr.25683.10.S1_at	53.1277	17.7272	Transcribed locus	---	2.99695	0.0135365
Dr.5258.1.A1_at	45.7703	15.5106	Stra6 protein /// zgc:136689	stra6	2.95091	0.152615
Dr.11748.1.A1_at	76.0915	25.8253	similar to patatin-like phospholipase domain containing 8	LOC559664	2.94639	0.0255021
Dr.21717.1.A1_at	63.0757	21.4869	zgc:86905	zgc:86905	2.93555	0.0336944
Dr.26434.1.A1_at	214.848	73.404	sb:cb472	sb:cb472	2.92692	0.00911217
Dr.1889.1.S1_at	3056.88	1048.74	transferrin-a	tfa	2.91481	0.00687391
Dr.17429.1.S1_at	274.911	94.3289	solute carrier family 2 (facilitated glucose transporter), member 8-like	slc2a8l	2.91439	0.000901104
Dr.24779.1.S1_at	806.731	279.077	muscle segment homeobox B	msxb	2.89071	0.0229774
Dr.20131.1.S1_at	487.553	170.834	cellular retinoic acid binding protein 2, a	crabp2a	2.85395	0.0155689
Dr.5372.9.S1_s_at	33.4605	11.8463	hairy-related 4.2	her4.2	2.82455	0.00606318
Dr.11240.1.A1_at	48.8352	17.3967	similar to gefiltin	LOC555251	2.80716	0.00471466
Dr.23827.1.A1_at	1119.3	401.134	wu:fc12a01	wu:fc12a01	2.79034	0.0148633
Dr.21698.1.A1_at	73.0706	26.484	---	---	2.75905	0.0017751
Dr.16432.1.A1_at	42.8275	15.6066	growth differentiation factor 6a	gdf6a	2.7442	0.06307
Dr.17194.1.A1_at	187.333	68.967	zgc:65851	zgc:65851	2.71627	0.0756697
Dr.5054.2.S1_at	149.799	55.1965	Transcribed locus	---	2.71393	0.130899
Dr.25893.1.A1_at	102.146	37.9616	---	---	2.69077	0.00229175
Dr.19235.1.S1_at	116.965	43.9198	insulinoma-associated 1b	insm1b	2.66315	0.0272024
Dr.3739.1.A1_at	199.349	74.8625	wu:fc11g07	wu:fc11g07	2.66287	0.0217364
Dr.14662.1.S2_at	489.455	184.92	HNF1 homeobox b	hnf1b	2.64684	0.000147557
Dr.23814.1.A1_at	146.052	55.6978	wu:fb68d10	wu:fb68d10	2.62222	0.0422078
Dr.4964.1.S1_at	57.0236	21.8288	homeo box D4a /// homeo box D4a	hoxd4a /// RP71-78H1.3	2.61232	0.120995
Dr.301.1.S1_at	4506.35	1727.33	hypothetical protein LOC799355	LOC799355	2.60885	0.00160337
Dr.1889.2.A1_a_at	4314.06	1655.64	transferrin-a	tfa	2.60568	0.0556415
Dr.15055.1.S1_at	980.111	376.192	chemokine (C-X-C motif) receptor 4a	cxcr4a	2.60535	0.021208
Dr.8506.1.S1_a_at	1678.23	647.332	transcription factor AP-2 alpha	tfap2a	2.59253	0.023046
Dr.251.1.S1_at	257.724	99.8062	cadherin 11, osteoblast	cdh11	2.58225	0.0254831
Dr.10492.1.S1_at	519.985	201.469	deltaA	dla	2.58097	0.00186286
Dr.26403.2.S1_at	549.888	213.498	wu:fb25b09	wu:fb25b09	2.57561	0.00406726
Dr.22390.1.A1_at	18.282	7.15543	zic family member4	zic4	2.55499	0.00529367
Dr.21904.1.A1_at	50.5088	19.8259	wu:fc79g11	wu:fc79g11	2.54761	0.0068476
DrAffx.2.105.S1_at	500.489	198.871	Transcribed locus	---	2.51665	0.01131
Dr.5753.1.S1_at	235.021	93.5087	sonic hedgehog b	shhb	2.51336	0.00281793
Dr.25497.1.S1_at	672.113	269.207	sizzled	szl	2.49664	0.0372398
Dr.6099.1.S1_at	543.257	217.757	scinderin like b	scinlb	2.49478	0.0888275
Dr.14876.1.A1_at	402.993	161.768	Transcribed locus	---	2.49118	0.0212244
Dr.23851.1.A1_at	32.2644	12.9793	NK2 transcription factor related 2b	nkx2.2b	2.48584	0.162378
Dr.24292.3.A1_a_at	42.5255	17.1278	leucine rich repeat neuronal 1	lrrn1	2.48284	0.106195
Dr.12745.1.A1_at	532.334	215.212	Transcribed locus	---	2.47354	0.00704822
Dr.10938.1.A1_at	132.846	53.762	Transcribed locus	---	2.47099	0.0119771
Dr.2198.1.S1_at	20.6463	8.36074	NK2 homeobox 1b	nkx2.1b	2.46943	0.0674981
Dr.3448.1.S1_at	334.814	135.758	Kruppel-like factor 2a	klf2a	2.46625	0.0978721
Dr.11720.2.S1_a_at	419.697	170.75	roundabout homolog 3	robo3	2.45797	0.00160393
Dr.25060.3.A1_at	333.186	135.792	wu:fb53f04	wu:fb53f04	2.45366	0.0153346
Dr.14945.1.A1_at	25.2976	10.3186	Transcribed locus	---	2.45164	0.0733784
Dr.10416.1.S1_at	113.051	46.4042	glycerophosphodiester phosphodiesterase domain containing 3	gdpd3	2.43622	0.00519571
Dr.18268.1.A1_at	18.9933	7.81632	hypothetical LOC100002042	LOC100002042	2.42995	0.0465046
Dr.25957.1.A1_at	51.653	21.3654	Transcribed locus	---	2.4176	0.00599936
Dr.10623.1.A1_at	203.467	84.3826	frizzled homolog 9	fzd9	2.41124	0.0175456
Dr.4528.1.S1_at	44.2451	18.3623	protein tyrosine phosphatase, receptor type, N polypeptide 2	ptprn2	2.40957	0.0230935
Dr.8215.1.A1_at	87.6841	36.8166	SRY-box containing gene 21a	sox21a	2.38165	0.0214329
Dr.8182.1.S1_at	256.423	107.745	paired box gene 6b	pax6b	2.37991	0.0358005
Dr.8850.1.A1_at	83.8187	35.2747	si:ch211-15i6.2	si:ch211-15i6.2	2.37617	0.020957
Dr.14662.1.S1_at	230.968	97.2159	HNF1 homeobox b	hnf1b	2.37582	0.0260178
Dr.3402.1.A1_at	187.486	79.9343	novel protein similar to vertebrate transmembrane protein 2 (TMEM2)	DKEY-24K20.1	2.3455	0.0345183
Dr.14191.1.A1_at	20.3188	8.68576	Wu:fc27g01	wu:fc27g01	2.33932	0.00697487
Dr.5095.1.A1_at	1066.05	457.626	wu:fb25b09	wu:fb25b09	2.32952	0.000995259
Dr.18294.1.S1_at	165.352	71.5047	prostaglandin-endoperoxide synthase 1	ptgs1	2.31246	0.129585
Dr.8153.5.A1_at	5394.48	2334.89	wu:fb07d03	wu:fb07d03	2.31038	0.00573202
Dr.2.1.S1_at	45.6516	19.8022	distal-less homeobox gene 2a	dlx2a	2.30537	0.0108122
Dr.25319.1.A1_at	67.1153	29.1463	Transcribed locus	---	2.3027	0.227864
Dr.11719.1.S1_at	93.1616	40.7217	roundabout homolog 1	robo1	2.28776	0.0166254
Dr.4920.1.A1_at	40.5629	17.7421	wu:fc27g01	wu:fc27g01	2.28625	0.123203
Dr.12869.1.A1_at	39.6934	17.4665	Transcribed locus	---	2.27255	0.0299177
Dr.20131.9.A1_at	73.8515	32.5553	Transcribed locus	---	2.26849	0.00190558
Dr.13336.2.S1_a_at	1193.27	529.348	Transcribed locus	---	2.25421	0.1031
Dr.427.2.A1_a_at	297.097	132.497	Transcribed locus	---	2.24229	0.114473
Dr.5488.1.S1_at	252.403	112.71	apolipoprotein A-IV	apoa4	2.23939	0.0134906
Dr.5372.1.S1_x_at	21.0738	9.42034	hairy-related 4.2	her4.2	2.23706	0.0388327
Dr.18420.1.S1_at	407.902	182.491	zgc:63938	zgc:63938	2.23519	0.0149511
Dr.8153.1.S3_at	1176.38	530.066	claudin g	cldng	2.2193	0.00691275
Dr.8153.1.S5_a_at	1206.1	544.901	claudin g	cldng	2.21344	0.0668371
Dr.10341.1.S1_at	208.619	94.8246	frizzled homolog 9	fzd9	2.20005	0.00366202
Dr.25658.1.S1_at	488.022	222.647	id:ibd1128	id:ibd1128	2.19191	0.00946459
Dr.12903.1.A1_at	50.5321	23.1839	leucine rich repeat and Ig domain containing 1	lingo1	2.17962	0.0972526
Dr.589.1.S1_at	189.919	87.191	forkhead box B1.1	foxb1.1	2.17819	0.00496139
Dr.15714.1.S1_at	34.6462	15.9836	homeo box D9a	hoxd9a	2.16762	0.139189
Dr.11351.1.A1_at	45.9235	21.2351	zgc:73324	zgc:73324	2.16262	0.0523242
Dr.4988.1.S1_at	829.497	385.866	dystroglycan 1	dag1	2.1497	0.0241582
Dr.4405.1.A1_at	88.9833	41.4825	---	---	2.14508	0.0502285
Dr.3824.1.S1_at	1005.81	469.905	hairy-related 9	her9	2.14046	0.0480212
Dr.2199.1.A1_at	208.566	97.7158	Zgc:109969	zgc:109969	2.13442	0.0113914
Dr.5424.1.A1_at	457.647	214.793	transcription factor Dp-2	tfdp2	2.13064	0.0100045
Dr.5733.1.S1_at	60.5825	28.5793	homeo box C8a	hoxc8a	2.1198	0.157486
Dr.7279.1.S1_at	257.864	121.655	lefty2	lft2	2.11964	0.0368992
Dr.536.1.S1_at	153.226	72.3014	eph-like kinase 1	ek1	2.11926	0.0159399
Dr.296.1.S1_at	532.681	252.783	creatine kinase, brain	ckb	2.10727	0.106158
Dr.23780.1.A1_at	41.0713	19.5721	wu:fb13a10	wu:fb13a10	2.09846	0.298505
Dr.26.1.S1_at	57.0737	27.2097	early growth response 2b	egr2b	2.09755	0.147486
Dr.5731.1.S1_at	100.388	47.8836	homeo box C9a	hoxc9a	2.09649	0.119011
Dr.5079.1.S1_at	40.4336	19.3143	wu:fc02d02	wu:fc02d02	2.09345	0.00108085
Dr.19236.1.S1_at	570.768	272.656	LIM domain only 4, like	lmo4l	2.09336	0.0160117
Dr.24902.1.S1_at	1166.66	557.846	zgc:153988	zgc:153988	2.09136	0.0105358
Dr.11993.1.A1_at	61.3741	29.4208	Transcribed locus	---	2.08608	0.00256354
Dr.5724.1.S1_at	66.7238	32.052	homeo box B10a	hoxb10a	2.08173	0.0429442
Dr.21323.1.A1_at	345.047	165.769	wu:fc10d12	wu:fc10d12	2.08149	0.124102
Dr.3664.1.S1_at	333.991	160.701	im:7139060	im:7139060	2.07834	0.00642114
Dr.13336.1.S1_at	1631.44	790.934	Transcribed locus	---	2.06267	0.00124776
Dr.26390.1.A1_at	202.334	98.4949	hypothetical LOC562900	LOC562900	2.05426	0.00855435
Dr.3089.1.A1_at	44.3865	21.6277	zgc:63990	zgc:63990	2.0523	0.00744559
Dr.14800.1.A1_at	34.2113	16.6787	SRY-box containing gene 21 b	sox21b	2.05119	0.0302448
Dr.21810.1.A1_at	85.8795	41.9461	cadherin 11, osteoblast	cdh11	2.04738	0.0180746
Dr.25316.1.S1_at	1433.37	700.869	neurolin-like cell adhesion molecule	nlcam	2.04513	0.0588245
Dr.8153.1.S4_x_at	1755.74	860.537	claudin g	cldng	2.04028	0.0671461
Dr.1082.1.S1_at	70.7251	34.6851	prostaglandin-endoperoxide synthase 2a	ptgs2a	2.03907	0.100865
Dr.18310.2.A1_at	85.2919	42.0141	cryptochrome DASH	cry-dash	2.03008	0.00334221
Dr.4868.1.A1_at	70.9929	35.0192	zgc:174888	zgc:174888	2.02726	0.0140394
Dr.615.1.S1_at	582.385	289.028	sine oculis homeobox homolog 3b	six3b	2.01498	0.0762713
Dr.24888.1.A1_at	1289.7	642.296	zgc:113842	zgc:113842	2.00796	0.00473273
Dr.4265.1.A1_at	2246.69	1119.63	hypothetical protein LOC791874	LOC791874	2.00663	0.00711941
Dr.25650.1.A1_at	57.9556	28.915	si:dkeyp-1h4.2	si:dkeyp-1h4.2	2.00434	0.0472113
Dr.153.1.S1_at	65.8425	32.9251	distal-less homeobox gene 4b	dlx4b	1.99977	0.0135107
