# Supplementary material for: B1 SOX Coordinate Cell Specification with Patterning and Morphogenesis in the Early Zebrafish Embryo
Source: PLoS Genet. 2010 May 6;6(5):e1000936. doi: 10.1371/journal.pgen.1000936 (PMC2865518; doi:10.1371/journal.pgen.1000936)
Supplement: Table S3 — Upregulated genes at 30% epiboly, 75% epiboly, and tailbud stages. (0.12 MB XLS) [file pgen.1000936.s010.xls]

## Sheet: Table S3 Note
Table S3. Upregulated genes at 30% epiboly, 75% epiboly and tailbud stages
Probe Set ID:	Affymetrix Gene Chip probe ID
WT:	Averaged signal value for uninjected control embryo samples
QKD:	Averaged signal value for sox2/3/19a/19b knockdown embryo samples
Gene Title:	Gene name or description
Gene Symbol:	Gene symbol or cDNA clone ID
Fold down:	Up-regulation factor shown in blue
	Upregulated at all three stages
	Upregulated at 30%E and 75%E stages
	Upregulated at 75%E and tailbud stages
	Upregulated at 30%E and tailbud stages
p value:	Student's t test p value

## Sheet: Table S3.1_30%E
Table S3.1. Upregulated genes at 30% epiboly stage
Probe Set ID	WT	QKD	Gene Title	Gene Symbol	Fold down	p value
Dr.1841.1.A1_at	41.3484	324.002	zgc:92905, similar to Stathmin-2 (Superior cervical ganglion-10 protein [SCG10])	stmn2a, zgc:92905	7.8359	0.000541841
Dr.11310.3.S1_at	21.044	127.866	tubulin, alpha 1 /// wu:fb37a10	tuba1 /// wu:fb37a10	6.07614	0.00293156
Dr.11310.3.S1_x_at	36.3212	212.714	tubulin, alpha 1 /// wu:fb37a10	tuba1 /// wu:fb37a10	5.85648	0.0033252
Dr.106.1.S1_at	69.5598	392.477	heat shock protein 47	hsp47	5.64229	0.0790847
Dr.20468.1.A1_at	39.3569	186.979	zgc:162879	zgc:162879	4.75085	0.0172109
Dr.25703.1.A1_at	38.3812	159.901	Transcribed locus	---	4.16613	0.00890552
Dr.25214.1.A1_at	30.663	126.107	cytochrome P450, family 24, subfamily A, polypeptide 1, like	cyp24a1l	4.11267	0.0371039
Dr.12624.1.S1_a_at	46.3423	176.499	iroquois homeobox protein 1, b	irx1b	3.8086	0.00319873
Dr.9438.1.A1_at	291.999	1102.27	si:dkey-218l8.1	si:dkey-218l8.1	3.7749	0.0055868
Dr.716.1.A1_at	46.177	168.852	hypothetical protein LOC100150536	LOC100150536	3.65664	0.0101765
Dr.1960.1.A1_at	85.3728	289.432	wu:fb55g09	wu:fb55g09	3.39022	0.0020475
Dr.25405.1.A1_at	570.672	1933.56	SRY-box containing gene 19b	sox19b	3.38821	0.00604227
Dr.9988.1.A1_at	285.007	934.511	wu:fd44f11	wu:fd44f11	3.2789	0.00451425
Dr.18461.1.A1_at	170.291	537.907	Transcribed locus	---	3.15875	0.00412858
Dr.21182.1.A1_at	23.7763	74.4048	Transcribed locus	---	3.12936	0.0104388
Dr.5917.1.A1_at	31.493	98.3547	wu:fi35b07	wu:fi35b07	3.12306	0.00120789
Dr.953.1.S1_at	557.005	1729.68	baculoviral IAP repeat-containing 5B	birc5b	3.10531	0.000811561
Dr.11046.1.A1_at	28.0878	86.6014	ADP-ribosylation factor-like 3, like 1	arl3l1	3.08323	0.0215266
Dr.16138.1.A1_at	8.40371	25.6263	Transcribed locus	---	3.04941	0.0183628
Dr.13259.1.A1_at	403.22	1208.84	TSC22 domain family 2	tsc22d2	2.99797	0.00627757
Dr.4654.2.S1_a_at	42.8937	127.602	zgc:162126	zgc:162126	2.97485	0.000101089
Dr.21691.1.A1_at	70.2986	205.977	wu:fc45e04	wu:fc45e04	2.93003	0.00188554
Dr.9277.1.S1_at	38.8144	107.633	arrestin domain containing 3	arrdc3	2.77302	0.0269182
Dr.7775.1.S1_at	61.4788	169.065	syntaxin binding protein 2	stxbp2	2.74996	0.00383942
Dr.9298.1.A1_at	161.654	442.409	similar to jumpy	LOC570307	2.73677	0.0109577
Dr.13971.1.A1_at	39.8104	108.914	Hypothetical LOC559239	LOC559239	2.73582	0.0244479
Dr.22517.1.S1_at	49.6847	135.757	Similar to Cyclic AMP-dependent transcription factor ATF-5 (Activating transcription factor 5-alpha/beta) (Transcription factor ATFx) (Transcription factor-like protein ODA-10) (BZIP protein ATF7) (NRIF3-associated protein) (NAP1)	LOC566223	2.73237	0.000700388
Dr.12259.1.S1_at	405.389	1105.34	B-cell translocation gene 4	btg4	2.72663	0.00435671
Dr.14824.1.S1_at	94.3232	254.388	Transcribed locus	---	2.69698	0.00787777
Dr.7320.1.A1_at	121.539	327.775	transmembrane protein 184a	tmem184a	2.69687	0.0159113
Dr.14029.1.A1_at	30.0275	80.5709	wu:fb30d08	wu:fb30d08	2.68324	0.0691431
Dr.22945.1.S1_at	637.128	1689.14	hypothetical protein LOC795535	LOC795535	2.65118	0.00563891
Dr.9080.1.A1_at	583.447	1524.71	wu:fi43g04	wu:fi43g04	2.61328	0.0134265
Dr.498.1.S1_at	11.8149	30.7566	engrailed 2b	eng2b	2.60321	0.00745829
Dr.2071.1.S1_at	98.7514	256.278	zgc:56011	zgc:56011	2.59518	0.0247025
Dr.11530.1.A1_at	100.734	261.338	zgc:152863	zgc:152863	2.59433	0.023381
Dr.4654.2.S1_at	148.571	384.39	zgc:162126	zgc:162126	2.58725	0.00112959
Dr.18396.1.S1_at	291.492	751.797	thioredoxin interacting protein	txnip	2.57913	0.00397516
Dr.10548.1.S1_at	570.584	1442.63	SRY-box containing gene 19b	sox19b	2.52834	0.00235778
Dr.4817.1.A1_at	89.8089	226.759	myosin 1b-like 2	myo1bl2	2.52491	0.0212361
Dr.10542.1.S1_at	57.2622	144.192	hydroxy-delta-5-steroid dehydrogenase, 3 beta- and steroid delta-isomerase	hsd3b7	2.51811	0.0328265
Dr.6999.1.A1_at	189.121	469.663	Transcribed locus	---	2.4834	0.0181845
Dr.6769.1.A1_at	44.0477	109.368	cAMP responsive element binding protein 3-like 3	creb3l3	2.48293	0.0105198
Dr.3238.1.A1_at	141.966	352.216	Kruppel-like factor 11a	klf11a	2.48099	0.00182407
Dr.16111.1.S1_at	94.5836	232.834	teashirt family zinc finger 1	tshz1	2.46168	0.0558814
Dr.4654.1.A1_at	125.265	307.415	zgc:162126	zgc:162126	2.45411	0.00133752
Dr.6705.1.S1_at	31.3908	76.3488	zgc:64115	zgc:64115	2.43221	0.0461485
Dr.16375.1.A1_at	91.9638	223.357	unc-119 homolog 2	unc119.2	2.42875	0.0546614
Dr.14746.1.A1_at	13.8708	33.5079	snail homolog 3	snai3	2.41572	0.0163885
Dr.14062.1.A1_at	9.89631	23.8698	Transcribed locus	---	2.41199	0.114792
Dr.314.1.S1_at	28.9564	69.6069	achaete-scute complex-like 1a (Drosophila)	ascl1a	2.40385	0.0103119
Dr.13625.1.A1_at	422.706	1012.9	siaz-interacting nuclear protein /// zgc:136513	sinup /// zgc:136513	2.39623	0.04702
Dr.22156.1.A1_at	37.831	90.5267	similar to CCR4-NOT transcription complex subunit 7 (CCR4-associated factor 1) (CAF1) (BTG1 binding factor 1) /// zgc:153168	LOC563006 /// zgc:153168	2.39293	0.0106223
Dr.11523.1.S1_at	96.9283	231.666	muskelin 1, intracellular mediator containing kelch motifs	mkln1	2.39007	5.14494e-05
Dr.10301.1.A1_at	278.352	651.984	CD82 antigen	cd82	2.3423	0.0251198
Dr.6402.1.A1_at	77.84	182.301	hypothetical LOC558422	LOC558422	2.34199	0.0178967
Dr.6360.1.A1_at	311.077	727.315	wu:fd16g01	wu:fd16g01	2.33805	0.0482825
Dr.20716.2.A1_at	180.595	421.015	zgc:171719	zgc:171719	2.33127	0.0118074
Dr.2062.1.S1_at	185.377	424.539	vaccinia related kinase 1	vrk1	2.29014	3.64198e-05
Dr.3987.1.A1_at	49.3748	112.23	Rho guanine nucleotide exchange factor (GEF) 7b	arhgef7b	2.27302	0.0351145
Dr.7100.1.A1_at	265.495	602.708	---	---	2.27013	0.010913
Dr.4305.1.A1_at	208.6	471.015	SOCS box-containing WD protein SWiP-1	wsb1	2.25799	0.00246965
Dr.11059.1.S1_at	42.5375	95.7834	zgc:109987	zgc:109987	2.25174	0.0131949
Dr.14834.1.A1_at	116.56	262.458	zgc:101136	zgc:101136	2.25169	0.0198289
Dr.13543.1.S1_at	76.5582	171.882	Transcribed locus	---	2.24512	0.0434876
Dr.6607.1.A1_at	15.9265	35.4501	zgc:153681	zgc:153681	2.22586	0.0566711
Dr.2054.1.A1_at	355.255	790.009	wu:fb78e03	wu:fb78e03	2.22378	0.0417169
Dr.16950.1.S1_at	31.9979	70.9713	hypothetical LOC556245	LOC556245	2.218	0.00697656
Dr.13289.1.A1_at	75.0965	165.782	Transcribed locus	---	2.20759	0.00761264
Dr.4654.3.S1_at	75.7838	166.978	zgc:162126	zgc:162126	2.20334	0.00650828
DrAffx.2.58.A1_at	39.6316	87.3196	cytochrome P450, family 24, subfamily A, polypeptide 1, like	cyp24a1l	2.20329	0.071716
Dr.578.1.A1_at	122.809	270.127	thyrotroph embryonic factor	tef	2.19957	0.0172856
Dr.7938.1.S1_at	207.919	455.429	3-hydroxymethyl-3-methylglutaryl-Coenzyme A lyase (hydroxymethylglutaricaciduria)	hmgcl	2.19042	0.000209598
Dr.7003.1.A1_at	174.897	382.339	bone morphogenetic protein 15	bmp15	2.18608	0.0180076
Dr.12880.1.A1_at	100.289	218.749	---	---	2.18118	0.000765462
Dr.25639.1.A1_at	239.948	522.324	similar to LON peptidase N-terminal domain and ring finger 1	DKEY-258F14.5	2.17682	0.0032698
Dr.16857.1.A1_at	21.7179	47.2178	Transcribed locus	---	2.17415	0.12029
Dr.18688.1.A1_at	102.614	222.601	zinc finger protein 513	znf513	2.16931	0.0117906
Dr.20027.1.S1_at	131.955	285.93	zinc finger protein 703	znf703	2.16688	0.125428
Dr.7729.1.A1_at	594.675	1287.64	---	---	2.16529	0.0592115
Dr.17106.1.S1_at	349.797	757.099	zgc:56231	zgc:56231	2.1644	0.0332342
Dr.450.1.S1_at	37.4333	80.9828	carbonic anhydrase	cahz	2.16339	0.0908218
Dr.4412.7.S1_x_at	1514.91	3273.29	similar to predicted protein	LOC100148161	2.16071	0.105731
Dr.13282.1.S1_at	49.213	105.895	growth arrest-specific 1b	gas1b	2.15176	0.0239344
Dr.17740.2.A1_at	72.1352	155.057	hypothetical protein LOC407698	LOC407698	2.14953	0.0428348
Dr.26514.1.A1_at	480.157	1027.66	NFS1 nitrogen fixation 1 (S. cerevisiae)	nfs1	2.14027	0.0126306
Dr.8065.1.S1_at	11.0113	23.5144	LIM domain only 2	lmo2	2.13547	0.00486771
Dr.13765.1.S1_at	68.411	146.076	forkhead box P2	foxp2	2.13527	0.00763862
Dr.1671.1.A1_at	45.6786	97.4614	si:ch211-119b12.6	si:ch211-119b12.6	2.13363	0.000405934
Dr.20935.1.S1_at	414.192	882.541	myosin regulatory light chain interacting protein	mylip	2.13075	0.00728931
Dr.19450.1.S1_at	261.311	552.517	zgc:55983	zgc:55983	2.1144	0.00756197
Dr.9542.1.A1_at	75.8858	160.353	Rho GTPase activating protein 10	arhgap10	2.11309	0.0350607
Dr.13089.1.A1_at	41.3429	87.3399	---	---	2.11257	0.0187982
Dr.25702.1.A1_at	55.8071	117.752	zgc:66440	zgc:66440	2.10998	0.0274461
Dr.6063.1.A1_at	99.0474	207.708	si:dkey-73n10.1	si:dkey-73n10.1	2.09706	0.0118136
Dr.11575.1.S1_at	112.99	236.484	TAL1 (SCL) interrupting locus	stil	2.09297	0.000783217
Dr.26058.1.A1_at	13.4235	28.0662	Transcribed locus	---	2.09082	0.00465379
Dr.24239.1.S1_at	635.3	1325.88	ChaC, cation transport regulator-like 1	chac1	2.08701	0.0620039
Dr.7030.1.A1_at	302.489	630.785	im:6907928	im:6907928	2.08531	0.00396226
Dr.12349.1.A1_at	28.8044	59.8985	Transcribed locus	---	2.07949	0.0123016
Dr.17377.2.A1_at	489.669	1017.82	similar to RW1 protein	LOC557719	2.07859	0.0743262
Dr.17440.1.S1_at	67.7459	140.627	---	---	2.07581	0.00513939
Dr.6370.1.A1_at	196.012	405.676	zgc:162592	zgc:162592	2.06965	0.0148995
Dr.19613.1.S1_at	28.4128	58.6211	sb:cb474	sb:cb474	2.0632	0.0109552
Dr.15401.1.A1_at	44.1457	90.9388	---	---	2.05997	0.00743511
Dr.7226.1.S1_at	34.6323	70.7419	wu:fj65h10	wu:fj65h10	2.04266	0.0201423
Dr.6680.1.S1_at	117.99	240.281	MAP kinase-interacting serine/threonine kinase 2a	mknk2a	2.03645	0.0182661
Dr.15074.1.A1_at	152.239	309.975	si:ch211-67n3.7	si:ch211-67n3.7	2.03611	0.0124233
Dr.7374.1.A1_at	193.145	391.502	zgc:112252	zgc:112252	2.02698	0.0522564
Dr.589.1.S1_at	45.936	92.8888	forkhead box B1.1	foxb1.1	2.02214	0.0233164
Dr.7155.2.S1_a_at	662.026	1336.53	nucleolar and spindle associated protein 1	nusap1	2.01885	0.00303092
Dr.9165.1.S1_at	425.859	857.766	zgc:55843	zgc:55843	2.0142	0.00764397
Dr.6988.1.S1_at	557.33	1122.21	anti-dorsalizing morphogenic protein	admp	2.01354	0.00333687
Dr.25160.1.S1_at	934.717	1880.26	metallothionein 2	mt2	2.01158	0.00361092
Dr.7155.2.S1_at	802.548	1611.46	nucleolar and spindle associated protein 1	nusap1	2.00793	0.00435396
Dr.6325.1.A1_at	61.1794	122.721	similar to FH2 domain containing 1	LOC569206	2.00592	0.0728834
Dr.18472.1.A1_at	222.257	445.512	wu:fi75a02	wu:fi75a02	2.00449	0.00245738
Dr.15193.1.A1_at	7.52018	15.0694	zgc:162648	zgc:162648	2.00386	0.0468368

## Sheet: Table S3.2_75%E
Table S3.2. Upregulated genes at 75% epiboly stage
Probe Set ID	WT	QKD	Gene Title	Gene Symbol	Fold down	p value
Dr.314.1.S1_at	36.0399	495.97	achaete-scute complex-like 1a (Drosophila)	ascl1a	13.7617	0.0559251
Dr.22681.1.A1_at	8.82932	101.87	wu:fj40c05	wu:fj40c05	11.5377	0.00269283
Dr.4171.1.A1_at	17.6946	134.759	phenylalanine hydroxylase	pah	7.61582	0.0376891
Dr.11046.1.A1_at	21.2903	150.113	ADP-ribosylation factor-like 3, like 1	arl3l1	7.05076	0.0952397
DrAffx.2.82.S1_at	394.602	2372.78	SRY-box containing gene 2	sox2	6.01309	0.002364
Dr.15193.1.A1_at	30.726	175.436	zgc:162648	zgc:162648	5.7097	0.0267492
Dr.1691.12.S1_at	366.005	2038.22	SRY-box containing gene 3	sox3	5.56885	0.00766526
Dr.12880.1.A1_at	96.2444	510.194	---	---	5.30103	0.00677853
Dr.13858.1.A1_at	14.7205	77.9205	Transcribed locus	---	5.29331	0.0131516
Dr.17787.1.A1_at	35.991	186.764	zgc:175214	zgc:175214	5.18918	0.0120029
Dr.953.1.S1_at	119.086	590.851	baculoviral IAP repeat-containing 5B	birc5b	4.96153	0.00473787
Dr.574.1.S1_at	20.1865	98.2963	deltaB	dlb	4.86942	0.0909381
Dr.5379.1.A1_at	700.712	3337.32	SRY-box containing gene 2	sox2	4.76276	1.58534e-05
Dr.5544.2.S1_a_at	59.4108	282.403	B lymphoma Mo-MLV insertion region 1	bmi1	4.75339	0.0287525
Dr.18282.3.S1_at	41.9463	197.925	secreted acidic cysteine rich glycoprotein	sparc	4.71852	0.0319684
Dr.3920.1.S1_at	28.3579	132.897	oligodendrocyte lineage transcription factor 2	olig2	4.6864	0.0237033
Dr.13765.1.S1_at	63.526	281.605	forkhead box P2	foxp2	4.43291	0.00357599
Dr.16347.1.A1_at	16.1461	67.9479	Transcribed locus	---	4.20832	0.186829
Dr.11310.3.S1_at	270.322	1099.85	tubulin, alpha 1 /// wu:fb37a10	tuba1 /// wu:fb37a10	4.06868	0.057894
Dr.839.2.S1_a_at	22.6009	86.1906	---	---	3.81359	0.00317788
Dr.23618.1.A1_at	20.5855	77.338	Transcribed locus	---	3.75692	0.00966061
Dr.26087.1.A1_at	8.25386	30.5727	Transcribed locus	---	3.70405	0.147369
Dr.11310.2.S1_x_at	279.328	1028.32	tubulin, alpha 1	tuba1	3.6814	0.0422362
Dr.16082.1.S1_at	32.214	118.564	hypothetical LOC561658	LOC561658	3.68051	0.0183468
Dr.1300.1.A1_at	34.3316	125.345	zgc:100935	zgc:100935	3.65102	0.0132688
Dr.1658.1.A1_at	35.263	124.736	solute carrier family 4, anion exchanger, member 2	slc4a2	3.53731	0.00933166
Dr.23890.1.S1_at	230.082	806.672	FK506 binding protein 9	fkbp9	3.50602	0.0302654
Dr.11310.3.S1_x_at	479.913	1675.66	tubulin, alpha 1 /// wu:fb37a10	tuba1 /// wu:fb37a10	3.49158	0.0660852
Dr.12118.1.A1_at	15.0654	52.5381	zgc:153007	zgc:153007	3.48734	0.00268945
Dr.20582.1.S2_at	73.3247	252.449	RNA binding protein with multiple splicing 2 /// Orb/CPEB-related RNA-binding protein	rbpms2 /// zorba	3.44289	0.0880892
Dr.12817.1.A1_at	105.037	360.409	si:rp71-39b20.7	si:rp71-39b20.7	3.43125	0.0982612
Dr.12778.1.S1_at	38.899	132.707	similar to autism susceptibility candidate 2	LOC556901	3.41157	0.00461167
Dr.11310.2.S1_at	187.236	635.944	tubulin, alpha 1	tuba1	3.39648	0.00591703
Dr.1045.1.A1_at	47.3415	160.002	wu:fb74f10	wu:fb74f10	3.37974	0.0234824
Dr.16782.1.S1_at	11.6558	38.8918	Transcribed locus	---	3.33668	0.00178042
Dr.18777.1.S1_at	33.9866	113.302	zgc:56706	zgc:56706	3.33374	0.023162
Dr.57.1.S1_at	27.6993	91.4475	POU domain gene 50	pou50	3.30144	0.00877474
Dr.1361.1.S1_at	32.8234	103.962	zgc:153629	zgc:153629	3.16732	0.101154
Dr.21396.1.A1_at	110.065	338.273	hypothetical LOC569583	LOC569583	3.0734	0.00539939
Dr.20124.1.A1_at	24.4589	75.141	SRY-box containing gene 4a	sox4a	3.07213	0.0293006
Dr.15190.1.S1_at	56.0689	172.25	---	---	3.07212	0.0048822
Dr.2539.1.A1_at	85.2334	254.097	wu:fy25c05	wu:fy25c05	2.98119	0.0123633
Dr.9438.1.A1_at	259.386	767.269	si:dkey-218l8.1	si:dkey-218l8.1	2.95802	0.00281842
Dr.20010.8.A1_at	2492.19	7318.54	SRY-box containing gene 3	sox3	2.93659	0.00887924
Dr.15815.1.A1_at	123.798	356.496	zgc:123339	zgc:123339	2.87965	0.0169735
Dr.16350.1.A1_at	102.304	293.243	hypothetical protein LOC792645	LOC792645	2.86639	0.01599
Dr.12596.1.S1_at	187.932	538.541	claudin c	cldnc	2.86561	0.03737
Dr.23629.1.S1_at	49.7794	142.187	wu:fb34c12	wu:fb34c12	2.85635	0.0337226
Dr.12374.1.A1_at	12.8826	36.521	id:ibd5053	id:ibd5053	2.8349	0.00514099
Dr.6805.1.A1_at	233.184	650.866	Transcribed locus	---	2.79121	0.00597349
Dr.10548.1.S1_at	180.927	499.855	SRY-box containing gene 19b	sox19b	2.76275	0.00485385
Dr.608.1.A1_at	62.0719	169.928	v-maf musculoaponeurotic fibrosarcoma oncogene family, protein B (avian)	mafba	2.7376	0.00329665
Dr.7226.1.S1_at	69.6327	187.219	wu:fj65h10	wu:fj65h10	2.68866	0.0408509
Dr.3698.1.A1_at	111.048	297.535	wu:fd02f07	wu:fd02f07	2.67935	0.00387995
Dr.17098.1.A1_at	28.5374	76.3388	Zgc:113162	zgc:113162	2.67504	0.00165027
Dr.4654.2.S1_at	91.8487	244.554	zgc:162126	zgc:162126	2.66257	0.0293192
Dr.18117.2.S1_a_at	30.9553	81.817	neogenin 1	neo1	2.64307	0.000727294
Dr.7365.1.A1_at	33.0828	87.1659	wu:fj13h01	wu:fj13h01	2.63478	0.113295
Dr.22631.1.A1_at	43.0352	113.359	ladinin	lad1	2.6341	0.00680717
Dr.3130.1.A1_at	228.243	598.12	regulator of G-protein signalling 4	rgs4	2.62054	0.0597002
Dr.973.1.S1_at	33.5488	87.4889	---	---	2.60781	0.00884574
Dr.475.1.A1_at	29.9488	78.1	wu:fa05b11	wu:fa05b11	2.60778	0.00396991
Dr.19427.1.S1_at	114.328	295.867	wu:fb47c03	wu:fb47c03	2.58788	0.018368
Dr.5866.1.A1_at	55.2224	142.39	kinase D-interacting substrate of 220 kDa	kidins220	2.57849	0.0368373
Dr.11068.1.A1_at	40.4445	104.104	calbindin 2, (calretinin)	calb2	2.57401	0.0109876
Dr.11260.1.A1_at	56.2515	144.725	Transcribed locus	---	2.57282	0.0668496
Dr.12022.1.A1_at	64.1723	164.777	regulator of G-protein signalling 4	rgs4	2.56772	0.104112
Dr.17692.1.A1_at	20.1502	51.0923	zgc:172124	zgc:172124	2.53558	0.035562
Dr.3959.1.A1_at	45.4359	114.034	zgc:92102	zgc:92102	2.50978	0.00348685
Dr.15260.2.A1_at	39.6907	98.5365	nuclear receptor subfamily 1, group D, member 2b	nr1d2b	2.48261	0.0127364
Dr.1960.1.A1_at	269.031	665.265	wu:fb55g09	wu:fb55g09	2.47282	0.0275525
Dr.20582.1.S1_at	212.08	521.803	RNA binding protein with multiple splicing 2 /// Orb/CPEB-related RNA-binding protein	rbpms2 /// zorba	2.4604	0.108231
Dr.20332.1.A1_at	603.739	1485.17	POU class 2 homeobox 1b	pou2f1b	2.45996	0.00124561
Dr.19444.1.S1_at	460.18	1131.96	POU class 2 homeobox 1b	pou2f1b	2.45983	0.00615656
Dr.17176.1.A1_at	159.611	392.503	ST6 beta-galactosamide alpha-2,6-sialyltranferase 2	st6gal2	2.45912	0.00849429
Dr.16258.1.S1_at	42.5525	104.572	zgc:55557	zgc:55557	2.45748	0.00882475
Dr.7840.1.S1_at	47.6646	117.104	ATPase, Na+/K+ transporting, alpha 1b polypeptide	atp1a1b	2.45683	0.0178797
Dr.11310.1.S1_at	176.429	433.336	similar to alpha-tubulin isotype M-alpha-2	MGC171407	2.45615	0.0590526
Dr.2353.1.S1_at	686.174	1678.87	aconitase 2, mitochondrial	aco2	2.44671	0.00118224
Dr.4654.2.S1_a_at	25.5325	62.322	zgc:162126	zgc:162126	2.44089	0.0308847
Dr.21306.1.A1_at	53.5929	130.426	Transcribed locus	---	2.43364	0.0603665
Dr.25405.1.A1_at	226.095	544.61	SRY-box containing gene 19b	sox19b	2.40877	0.0372547
Dr.8338.1.A1_at	99.8081	240.216	wu:fa12e11	wu:fa12e11	2.40678	0.024728
Dr.7657.1.A1_at	108.522	260.835	ST3 beta-galactoside alpha-2,3-sialyltransferase 2, like	st3gal2l	2.40353	0.0152974
Dr.15297.1.A1_at	695.785	1661.89	Transcribed locus	---	2.38851	0.00807197
Dr.18807.1.S1_at	36.952	87.9843	BCL2-related ovarian killer b	bokb	2.38104	0.122724
Dr.198.1.S2_at	73.0823	172.661	follistatin	fst	2.36256	0.0212256
Dr.9853.1.A1_at	16.9734	40.0926	phosphodiesterase 6A, cGMP-specific, rod, alpha	pde6a	2.36208	0.0125545
Dr.17269.1.A1_at	77.8639	183.201	zgc:113886	zgc:113886	2.35283	0.227652
Dr.281.1.S1_at	29.1135	68.2891	islet2a	isl2a	2.34562	0.111527
Dr.1931.1.A1_at	6.95818	16.3127	wu:fc88b11	wu:fc88b11	2.34439	0.00303249
Dr.2419.1.A1_at	82.8141	193.676	myosin XVIII-like 1	myo18l1	2.33868	0.0045678
Dr.1605.1.S1_at	306.997	717.514	serine (or cysteine) proteinase inhibitor, clade A (alpha-1 antiproteinase, antitrypsin), member 1, like	serpina1l	2.33721	0.0765035
Dr.16385.1.A1_at	30.7078	71.6591	si:ch211-284a13.1	si:ch211-284a13.1	2.33358	0.0389944
Dr.6705.1.S1_at	78.0587	179.83	zgc:64115	zgc:64115	2.30379	0.0290309
Dr.3739.1.A1_at	41.2053	94.9229	wu:fc11g07	wu:fc11g07	2.30366	0.061681
Dr.5112.1.S3_at	434.406	995.368	SRY-box containing gene 11b	sox11b	2.29133	0.000143767
Dr.5030.1.S1_at	266.94	611.089	RAB5C, member RAS oncogene family	rab5c	2.28923	0.0394351
Dr.15597.1.A1_at	121.421	277.421	Transcribed locus	---	2.28478	0.000781014
Dr.25576.1.A1_at	65.693	149.692	damage-specific DNA binding protein 2	ddb2	2.27865	0.0169621
Dr.10676.1.S1_at	132	299.783	CDP-diacylglycerol synthase (phosphatidate cytidylyltransferase) 2	cds2	2.27108	0.00638762
Dr.395.1.A1_at	79.7412	180.942	ST8 alpha-N-acetyl-neuraminide alpha-2,8-sialyltransferase 6	st8sia6	2.26911	0.013266
Dr.3737.1.S1_at	87.4198	198.027	calcium regulated heat stable protein 1	carhsp1	2.26524	0.407574
Dr.936.1.A1_at	64.628	144.739	wu:fa96d06	wu:fa96d06	2.23957	0.0125273
Dr.4975.1.A1_at	32.7172	73.2725	wu:fb99e11	wu:fb99e11	2.23957	0.101433
Dr.4412.7.S1_x_at	757.458	1695.61	similar to predicted protein	LOC100148161 LOC555353	2.23855	0.0465556
Dr.4188.1.A1_at	70.2762	155.538	reticulon 1a	rtn1a	2.21324	0.0612702
Dr.16443.1.A1_at	33.7982	74.1361	Transcribed locus	---	2.19349	0.00482225
Dr.5962.1.A1_at	39.6557	86.6332	Transcribed locus	---	2.18464	0.0496343
Dr.13437.1.A1_at	83.8096	182.11	Transcribed locus	---	2.17291	0.00625936
Dr.6063.1.A1_at	75.2568	163.502	si:dkey-73n10.1	si:dkey-73n10.1	2.17258	0.0170628
Dr.4817.1.A1_at	80.5761	174.442	myosin 1b-like 2	myo1bl2	2.16493	0.0183716
Dr.4268.1.S1_at	52.1604	112.815	wu:fb66f03	wu:fb66f03	2.16286	0.104114
Dr.20468.1.A1_at	8.8035	18.9918	zgc:162879	zgc:162879	2.1573	0.0638992
Dr.4654.1.A1_at	84.438	180.632	zgc:162126	zgc:162126	2.13922	0.0062875
Dr.26489.1.A1_at	204.728	437.129	sb:cb346	sb:cb346	2.13517	0.0705241
Dr.11563.1.A1_at	88.0979	187.056	hypothetical protein LOC553231	LOC553231	2.12327	0.0103074
Dr.6913.1.S1_at	68.4827	145.359	Ras association (RalGDS/AF-6) domain family 8	rassf8	2.12256	0.225768
Dr.5690.1.S1_at	98.5041	208.679	wu:fc59b06	wu:fc59b06	2.11848	0.0293101
Dr.8594.1.S1_at	167.693	355.169	zgc:100919	zgc:100919	2.11797	0.0880699
Dr.18267.1.S1_at	62.212	130.625	creatine kinase, muscle a	ckma	2.09967	0.0221029
Dr.10980.1.S1_at	14.7657	30.9376	zgc:100935	zgc:100935	2.09523	0.000110868
Dr.26478.1.S1_at	100.585	210.725	zgc:64054	zgc:64054	2.09498	0.0404878
Dr.23049.1.A1_at	28.5294	59.6752	Transcribed locus	---	2.09171	0.0102282
Dr.17700.1.S1_at	89.2437	186.606	zgc:56494	zgc:56494	2.09097	0.182046
Dr.578.2.S1_a_at	100.509	210.088	thyrotroph embryonic factor	tef	2.09024	0.0301944
Dr.3267.1.S1_at	23.3123	48.7263	claudin h	cldnh	2.09016	0.0087013
Dr.22470.1.A1_at	45.9332	94.9958	---	---	2.06813	0.383064
Dr.5797.1.A1_at	12.5709	25.9569	Transcribed locus	---	2.06483	0.033459
Dr.25209.1.S1_s_at	193.116	398.388	zgc:64098	zgc:64098	2.06294	0.0501454
Dr.5214.1.S1_at	125.236	257.824	im:7150454	im:7150454	2.05871	0.0238811
Dr.10326.1.S1_at	14.3335	29.4867	jun B proto-oncogene	junb	2.05719	0.0116573
Dr.25209.1.S1_at	100.573	205.777	zgc:64098	zgc:64098	2.04605	0.465275
Dr.5197.1.A1_at	128.909	263.185	wu:fc31d03	wu:fc31d03	2.04163	0.0193657
Dr.2278.1.A1_at	49.495	101.05	a disintegrin and metalloproteinase domain 17a	adam17a	2.04162	0.0313059
Dr.15094.1.A1_at	102.269	208.699	zgc:112184	zgc:112184	2.04069	0.0536904
Dr.2677.1.S1_at	202.084	412.062	---	---	2.03906	0.0695117
Dr.22033.1.A1_at	52.4301	106.718	wu:fd07a04	wu:fd07a04	2.03544	0.0197035
Dr.14072.1.S1_at	144.46	293.52	ATPase, H+ transporting, V1 subunit D	atp6v1d	2.03185	0.0091159
Dr.345.1.S1_at	159.908	324.566	unc-45 homolog B (C. elegans)	unc45b	2.02971	0.0735393
Dr.11161.1.A1_at	11.9731	24.2147	sterile alpha motif domain containing 11, like	samd11l	2.02243	0.0156938
Dr.805.1.A1_at	450.688	908.36	wu:fc95a08	wu:fc95a08	2.0155	0.0540486
Dr.22151.1.A1_at	53.1486	107.104	wu:fd59a11	wu:fd59a11	2.01518	0.0813097
Dr.16174.1.A1_at	56.9679	114.723	Similar to Kruppel-like factor 9	LOC565869	2.01382	0.0138527
Dr.3681.1.S1_at	1194.06	2396	zgc:110380	zgc:110380	2.0066	0.123767
Dr.23738.1.A1_at	51.8492	103.898	wu:fb49h10	wu:fb49h10	2.00385	0.0209274
Dr.2395.1.A1_at	35.1675	70.4679	ubiquitin-like domain containing CTD phosphatase 1 /// wu:fb33g09	ublcp1 /// wu:fb33g09	2.00378	0.0331753
Dr.7337.1.S1_at	132.296	265.017	solute carrier family 16 (monocarboxylic acid transporters), member 3	slc16a3	2.00322	0.271206

## Sheet: Table S3.3_tailbud
Table S3.3. Upregulated genes at tailbud stage
Probe Set ID	WT	QKD	Gene Title	Gene Symbol	Fold up	p value
DrAffx.2.82.S1_at	494.98	3893.12	SRY-box containing gene 2	sox2	7.86522	0.00041783
Dr.20582.1.S2_at	18.2249	107.675	RNA binding protein with multiple splicing 2 /// Orb/CPEB-related RNA-binding protein	rbpms2 /// zorba	5.90812	0.013277
Dr.953.1.S1_at	66.3365	366.634	baculoviral IAP repeat-containing 5B	birc5b	5.52688	0.000664609
Dr.1691.12.S1_at	276.396	1449.83	SRY-box containing gene 3	sox3	5.24548	0.00601082
Dr.8173.1.S1_at	12.882	66.8042	pre-B-cell leukemia transcription factor 3b	pbx3b	5.18585	0.00111119
Dr.16347.1.A1_at	21.1068	95.4301	Transcribed locus	---	4.5213	0.01601
Dr.5379.1.A1_at	878.531	3877.75	SRY-box containing gene 2	sox2	4.4139	0.000160417
Dr.839.2.S1_a_at	22.1488	91.603	Transcribed locus	---	4.1358	0.0240025
Dr.26087.1.A1_at	10.4284	43.0564	Transcribed locus	---	4.12877	0.00999222
Dr.4171.1.A1_at	17.6386	70.899	phenylalanine hydroxylase	pah	4.01954	0.0250874
Dr.5980.2.A1_at	26.6383	107.061	synaptic vesicle glycoprotein 2 b	sv2b	4.01905	0.0199783
Dr.15988.1.S1_at	48.2297	193.634	zgc:158852	zgc:158852	4.01484	0.0184209
Dr.18777.1.S1_at	42.9342	161.828	zgc:56706	zgc:56706	3.76922	0.0169214
Dr.20582.1.S1_at	70.4678	259.436	RNA binding protein with multiple splicing 2 /// Orb/CPEB-related RNA-binding protein	rbpms2 /// zorba	3.68162	0.000442858
Dr.15592.1.A1_at	20.7766	71.0972	---	---	3.42198	0.137114
Dr.11310.2.S1_at	289.04	958.687	tubulin, alpha 1	tuba1	3.3168	0.00983611
Dr.1361.1.S1_at	31.2344	97.9675	zgc:153629	zgc:153629	3.13653	0.0133011
Dr.6988.1.S1_at	289.902	908.582	anti-dorsalizing morphogenic protein	admp	3.1341	0.0249001
Dr.11310.2.S1_x_at	466.945	1462.67	tubulin, alpha 1	tuba1	3.13242	0.0200617
Dr.20010.14.S1_at	104.711	321.302	Transcribed locus	---	3.06846	0.0238626
Dr.7859.1.A1_at	9.72311	29.8086	similar to spectrin repeat containing, nuclear envelope 1	LOC567576	3.06575	0.0448464
Dr.314.1.S1_at	42.2594	127.064	achaete-scute complex-like 1a (Drosophila)	ascl1a	3.00677	0.0395779
Dr.10548.1.S1_at	182.85	534.094	SRY-box containing gene 19b	sox19b	2.92094	0.0537698
Dr.20010.8.A1_at	2199.22	6137.92	SRY-box containing gene 3	sox3	2.79095	0.0014299
Dr.23890.1.S1_at	449.8	1252.26	FK506 binding protein 9	fkbp9	2.78404	0.0147405
Dr.21888.1.S1_at	129.001	358.693	junctional adhesion molecule 2	jam2	2.78055	0.11539
Dr.4654.2.S1_at	70.2328	194.255	zgc:162126	zgc:162126	2.76588	0.0338283
Dr.15190.1.S1_at	31.1368	85.5652	---	---	2.74804	0.00514075
Dr.249.1.S1_at	142.678	379.265	peripheral myelin protein 22	pmp22	2.65819	0.000182444
Dr.8594.1.S1_at	129.809	338.328	zgc:100919	zgc:100919	2.60636	0.0524212
Dr.14713.1.A1_at	14.4521	37.5988	sc:d136	sc:d136	2.60162	0.131101
Dr.3698.1.A1_at	176.596	453.469	wu:fd02f07	wu:fd02f07	2.56783	0.0107578
Dr.12596.1.S1_at	41.7812	107.178	claudin c	cldnc	2.56522	0.120828
Dr.22470.1.A1_at	38.1485	96.9239	---	---	2.5407	0.0618118
Dr.1300.1.A1_at	60.6031	153.372	zgc:100935	zgc:100935	2.53077	0.00215892
Dr.5544.2.S1_a_at	233.947	581.066	B lymphoma Mo-MLV insertion region 1	bmi1	2.48375	0.00279474
Dr.14810.1.A1_at	27.4737	68.0229	zgc:103560	zgc:103560	2.47593	0.0110705
Dr.15597.1.A1_at	148.99	367.432	Transcribed locus	---	2.46614	0.0713206
Dr.12329.1.A1_at	18.5147	44.8612	cytochrome P450 CYP1C1	cyp1c1	2.423	0.0231419
Dr.21396.1.A1_at	116.291	281.062	hypothetical LOC569583	LOC569583	2.41687	0.00510716
Dr.16082.1.S1_at	48.8688	117.911	hypothetical LOC561658	LOC561658	2.4128	2.41432e-05
Dr.25405.1.A1_at	264.648	634.757	SRY-box containing gene 19b	sox19b	2.3985	0.13278
Dr.12374.1.A1_at	17.355	41.3314	id:ibd5053	id:ibd5053	2.38153	0.0161623
Dr.1410.1.S1_at	45.0554	106.568	paired related homeobox 1	prrx1	2.36528	0.0153413
Dr.16350.1.A1_at	205.715	484.758	---	---	2.35646	0.0147839
Dr.364.1.S1_at	104.99	242.349	LIM homeobox 1a	lhx1a	2.30831	0.00859331
Dr.18267.1.S1_at	49.5948	114.161	creatine kinase, muscle a	ckma	2.30187	0.0144701
Dr.591.1.S1_at	104.661	238.006	forkhead box A1	foxa1	2.27408	0.0468026
DrAffx.1.33.S1_at	103.445	234.06	zgc:91787	zgc:91787	2.26265	0.00397242
Dr.22446.1.S1_at	34.2856	77.2076	si:ch211-202f5.3	si:ch211-202f5.3	2.2519	0.0405015
Dr.4654.2.S1_a_at	21.8631	49.2092	zgc:162126	zgc:162126	2.25079	0.00486853
Dr.17394.1.A1_at	136.751	307.494	im:7152257	im:7152257	2.24857	0.00200283
Dr.24989.1.S1_at	361.263	807.643	zgc:110679	zgc:110679	2.23561	0.00065979
Dr.7596.1.A1_at	32.441	72.4901	fibroblast growth factor 13	fgf13	2.23452	0.24362
Dr.18282.3.S1_at	108.939	243.051	secreted acidic cysteine rich glycoprotein	sparc	2.23108	0.0270572
Dr.2009.1.A1_at	9.22406	20.5205	tyrosine 3-monooxygenase/tryptophan 5-monooxygenase activation protein, gamma polypeptide-like	ywhagl	2.22467	0.0228549
Dr.11068.1.A1_at	44.64	98.0527	calbindin 2, (calretinin)	calb2	2.19652	0.0299922
Dr.23618.1.A1_at	22.8416	50.1213	Transcribed locus	---	2.19429	0.0416077
Dr.3959.1.A1_at	132.11	287.342	zgc:92102	zgc:92102	2.17501	0.0140659
Dr.26372.1.A1_at	29.232	63.5793	Transcribed locus	---	2.17499	0.0639746
Dr.13751.1.S1_at	118.765	258.005	si:ch211-202f5.3	si:ch211-202f5.3	2.17241	0.0205934
Dr.16258.1.S1_at	96.7865	209.648	zgc:55557	zgc:55557	2.16609	0.00321362
Dr.2142.1.S1_at	24.4078	52.8164	mical-like 2	micall2	2.16392	0.0250726
Dr.10980.1.S1_at	19.5298	42.0913	zgc:100935	zgc:100935	2.15523	0.0690156
Dr.21502.1.A1_at	113.595	244.274	Transcribed locus	---	2.1504	0.0809331
Dr.13933.1.A1_at	38.7579	83.1522	Transcribed locus	---	2.14542	0.0322208
Dr.4817.1.A1_at	139.031	297.739	myosin 1b-like 2	myo1bl2	2.14153	0.102994
Dr.24443.1.A1_at	63.4355	135.13	LIM homeobox 1a	lhx1a	2.13019	0.0022047
Dr.18117.2.S1_a_at	98.6962	209.676	neogenin 1	neo1	2.12446	0.019922
Dr.15815.1.A1_at	166.599	353.098	zgc:123339	zgc:123339	2.11945	0.0811348
Dr.4268.1.S1_at	79.869	168.575	wu:fb66f03	wu:fb66f03	2.11064	0.0562997
Dr.12551.1.S1_at	70.2462	147.543	---	---	2.10036	0.0371023
Dr.7840.1.S1_at	65.5601	137.672	ATPase, Na+/K+ transporting, alpha 1b polypeptide	atp1a1b	2.09994	0.0242447
Dr.12826.1.A1_at	51.4429	107.933	Transcribed locus	---	2.09811	0.0948124
Dr.25912.1.A1_at	17.2834	36.2309	growth hormone receptor a	ghra	2.09628	0.0104136
Dr.7787.1.S1_at	615.977	1290.94	zgc:136826	zgc:136826	2.09577	0.0159943
Dr.1735.1.A1_at	38.9458	81.2258	chloride intracellular channel 1	clic1	2.08561	0.0650573
Dr.10185.1.S1_at	37.5609	78.3253	similar to Transmembrane protein 108	LOC563089	2.08529	0.0271265
Dr.13413.1.S1_at	8.24555	17.1293	Transcribed locus	---	2.0774	0.00606069
Dr.6833.1.A1_at	28.3677	58.8251	WEE1 homolog 2 (S. pombe)	wee2	2.07366	0.00953744
Dr.1931.1.A1_at	17.964	37.0375	wu:fc88b11	wu:fc88b11	2.06177	0.122455
Dr.1671.1.A1_at	16.6251	34.2673	si:ch211-119b12.6	si:ch211-119b12.6	2.06118	0.0690546
Dr.14592.1.A1_at	18.3671	37.8478	hypothetical protein LOC792476	LOC792476	2.06063	0.00365134
Dr.4907.1.S1_at	38.6916	79.6441	fibrinogen, gamma polypeptide	fgg	2.05843	0.0419847
Dr.11161.1.A1_at	21.3123	43.8423	sterile alpha motif domain containing 11, like	samd11l	2.05713	0.0419888
Dr.9988.1.A1_at	45.2983	92.8191	wu:fd44f11	wu:fd44f11	2.04906	0.0144589
Dr.738.1.A1_x_at	54.1589	110.763	---	---	2.04515	0.121643
Dr.4654.1.A1_at	70.5276	144.232	zgc:162126	zgc:162126	2.04504	0.00129145
Dr.281.1.S1_at	76.059	155.225	islet2a	isl2a	2.04085	0.0350606
Dr.11310.3.S1_x_at	919.602	1875.31	tubulin, alpha 1 /// wu:fb37a10	tuba1 /// wu:fb37a10	2.03926	0.0460319
Dr.17692.1.A1_at	16.9251	34.4386	zgc:172124	zgc:172124	2.03476	0.0142167
Dr.4188.2.S1_at	116.61	236.399	reticulon 1a	rtn1a	2.02727	0.0269042
Dr.373.1.S1_at	80.0022	161.498	tropomodulin 4 (muscle)	tmod4	2.01866	0.0114585
Dr.9438.1.A1_at	400.642	807.861	si:dkey-218l8.1	si:dkey-218l8.1	2.01641	0.000993839
Dr.12859.1.S1_at	24.7539	49.4969	similar to hepatocyte cell adhesion molecule like	LOC567663	1.99956	0.00682772
