# Supplementary material for: B1 SOX Coordinate Cell Specification with Patterning and Morphogenesis in the Early Zebrafish Embryo
Source: PLoS Genet. 2010 May 6;6(5):e1000936. doi: 10.1371/journal.pgen.1000936 (PMC2865518; doi:10.1371/journal.pgen.1000936)
Supplement: Table S7 — Comparison of B1 SOX and Pou5f1 regulated genes. (0.07 MB XLS) [file pgen.1000936.s014.xls]

## Sheet: Table S7 Note
Table S7. Comparison of B1 SOX and Pou5f1 regulated genes
	Okuda et al. (2010)	Onichtchouk et al. (2010)
Gene Title:	Gene name or description	Gene name or description
Probe name:	Affymetrix Gene Chip probe ID	Agilent microarry probe ID
(-):	Decreased in B1 sox QKD embryos	Decreased in MZspg embryos
(+):	Increased in B1 sox QKD embryos	Increased in MZspg embryos
(0):	Not significantly changed (<2-fold)	Not significantly changed (<2-fold)

## Sheet: Decreased expression 
Table S7.1. Comparison of B1 SOX and Pou5f1 regulated genes (decreased in both B1 sox QKD and MZspg)
	Okuda et al., sox2/3/19a/19b QKD				Onichtchouk et al., MZspg (pou5f1 )
Gene Symbol	Probe name	Gene title	30% epiboly	75% epiboly	Probe name	Gene title	4 hpf	4.7 hpf (30%E)	5 hpf	6 hpf	7 hpf	8 hpf (75%E)
aqp3	Dr.922.1.S1_at	aquaporin 3	-	0	A_15_P104846	Danio rerio zgc:55525 (zgc:55525), mRNA [NM_213468]	0	-	0	-	0	-
atp1b1a	Dr.10198.1.S1_at	ATPase, Na+/K+ transporting, beta 1a polypeptide	-	0	A_15_P120353	Danio rerio ATPase, Na+/K+ transporting, beta 1a polypeptide, mRNA (cDNA clone MGC:55540 IMAGE:2642288), complete cds. [BC045376]	0	0	0	-	-	-
bmp7a	Dr.8110.1.S1_at	bone morphogenetic protein 7	-	0	A_15_P111227	Danio rerio bone morphogenetic protein 7 (bmp7), mRNA [NM_131321]	0	0	0	0	-	-
cbs	Dr.5504.2.S1_at	Cystathionine-beta-synthase	0	-	A_15_P107738	Danio rerio cystathionine beta-synthase (cbs) mRNA, complete cds. [AY880251]	0	0	0	0	-	0
cdx4	Dr.11836.1.S1_at	caudal type homeo box transcription factor 4	-	0	A_15_P118930	Danio rerio caudal type homeo box transcription factor 4 (cdx4), mRNA [NM_131109]	0	0	0	-	0	0
coro2a	Dr.3099.1.A1_at	coronin, actin binding protein, 2A	0	-	A_15_P104206	Danio rerio zgc:73379 (zgc:73379), mRNA [NM_199643]	-	0	0	-	-	-
cxcr4b	Dr.6798.1.S1_at	chemokine (C-X-C motif), receptor 4b	0	-	A_15_P120757	Danio rerio chemokine (C-X-C motif), receptor 4b (cxcr4b), mRNA [NM_131834]	0	-	-	-	-	0
cyp26a1	Dr.5757.1.S1_at	cytochrome P450, subfamily XXVIA, polypeptide 1	0	-	A_15_P110118	Danio rerio cytochrome P450, subfamily XXVIA, polypeptide 1 (cyp26a1), mRNA [NM_131146]	0	0	0	0	0	-
dbx1a	Dr.8070.1.S1_at	developing brain homeobox 1a	-	-	A_15_P102543	Danio rerio developing brain homeobox 1a (dbx1a), mRNA [NM_131158]	0	0	+	+	-	-
dlx3b	Dr.5788.1.S1_at	distal-less homeobox gene 3b	0	-	A_15_P117241	Danio rerio distal-less homeobox gene 3b (dlx3b), mRNA [NM_131322]	0	0	0	+	-	-
drl	Dr.8064.1.S1_at	draculin	0	-	A_15_P109407	Q9W747 (Q9W747) Draculin, partial (51%) [TC278944]	0	0	-	0	0	0
eve1	Dr.1401.1.S1_at	even-skipped-like1	-	0	A_15_P109913	Danio rerio even-skipped-like1 (eve1), mRNA [NM_131114]	0	0	0	0	-	0
fezf2	Dr.10670.1.S1_at	FEZ family zinc finger 2	0	-	A_15_P100444	Danio rerio forebrain embryonic zinc-finger like (fezl), mRNA [NM_131636]	0	0	0	+	+	-
fgfr4	Dr.409.1.S1_at	fibroblast growth factor receptor 4	-	0	A_15_P116435	Danio rerio fibroblast growth factor receptor 4 (fgfr4), mRNA [NM_131430]	0	-	-	-	0	0
foxb1.1	Dr.589.1.S1_at	forkhead box B1.1	+	-	A_15_P118624	Danio rerio forkhead box B1.1 (foxb1.1), mRNA [NM_131283]	0	-	-	-	0	-
foxi1	Dr.20969.1.S1_at	forkhead box I1	0	-	A_15_P103192	Danio rerio forkhead box I1 (foxi1), mRNA [NM_181735]	0	-	0	0	-	-
fzd9	Dr.10623.1.A1_at	frizzled homolog 9	-	-	A_15_P117909	Danio rerio frizzled homolog 9 (fzd9), mRNA [NM_131511]	0	-	-	-	-	-
gpd1b	Dr.3275.1.A1_at	glycerol-3-phosphate dehydrogenase 1b	-	-	A_15_P115364	Danio rerio glycerol-3-phosphate dehydrogenase 1 (soluble), like (gpd1l), mRNA [NM_199706]	-	-	-	-	-	-
her3	Dr.20143.1.S1_at	hairy-related 3	-	-	A_15_P115336	Danio rerio hairy-related 3 (her3), mRNA [NM_131080]	-	-	-	-	-	-
hesx1	Dr.226.1.S1_at	homeo box (expressed in ES cells) 1	-	-	Dr.226.1.S1_at	homeo box (expressed in ES cells) 1	-	N/A	N/A	N/A	-	N/A
igfbp1	Dr.8587.1.A2_at	insulin-like growth factor binding protein 1	0	-	A_15_P105778	Danio rerio insulin-like growth factor binding protein 1 (igfbp1), mRNA [NM_173283]	0	0	0	0	0	-
im:7137367	Dr.9657.1.S1_at	im:7137367	0	-	A_15_P115591	Unknown	0	0	0	0	0	-
insm1b	Dr.19235.1.S1_at	insulinoma-associated 1b	-	0	A_15_P111749	Danio rerio zgc:63866 (zgc:63866), mRNA [NM_199658]	-	0	0	-	-	-
klf2a	Dr.3448.1.S1_at	Kruppel-like factor 2a	0	-	A_15_P108040	Danio rerio Kruppel-like factor 2a (klf2a), mRNA [NM_131856]	0	0	0	0	0	-
klf2b	Dr.9976.1.S1_at	Kruppel-like factor 2b	0	-	A_15_P119736	Danio rerio Kruppel-like factor 2b (klf2b), mRNA [NM_131857]	0	0	-	-	0	-
lamb1	Dr.4129.1.S1_at	laminin B1	-	0	A_15_P108322	Danio rerio laminin, beta 1 (lamb1), mRNA [NM_173275]	0	0	0	-	0	0
lhx5	Dr.451.1.S1_at	LIM homeobox 5	-	-	A_15_P111065	Danio rerio LIM homeobox 5 (lhx5), mRNA [NM_131218]	0	0	0	0	0	-
lmo4	Dr.6295.1.S1_at	LIM domain only 4	0	-	A_15_P121017	Danio rerio LIM domain only 4 (lmo4), mRNA [NM_177984]	0	0	0	0	0	-
LOC557995	Dr.11818.1.A1_at	similar to E3 ubiquitin-protein ligase RNF19A (RING finger protein 19A) (Dorfin) (Double ring-finger protein) (p38)	-	0	A_15_P121476	RN19_HUMAN (Q9NV58) RING finger protein 19 (Dorfin) (Double ring-finger protein) (p38 protein), partial (25%) [TC284865]	0	0	-	-	-	-
mdkb	Dr.24241.1.S1_at	midkine-related growth factor b	0	-	A_15_P117036	Danio rerio midkine-related growth factor b (mdkb), mRNA [NM_131716]	0	0	0	0	0	-
msxe	Dr.41.1.A1_at	muscle segment homeobox E /// zgc:111928	0	-	A_15_P111551	Danio rerio muscle segment homeobox E (msxe), mRNA [NM_131273]	0	0	0	0	-	-
nkx1.2la	DrAffx.1.64.S1_at	NK1 transcription factor related 2-like,a	0	-	A_15_P106717	Danio rerio NK1 transcription factor related 2-like,a, mRNA (cDNA clone MGC:101023 IMAGE:7150990), complete cds. [BC076418]	0	0	0	0	0	-
nlcam	Dr.25316.1.S1_at	neurolin-like cell adhesion molecule	-	0	A_15_P100958	Danio rerio wu:fb80a10 (wu:fb80a10), mRNA [NM_212634]	0	0	0	0	0	-
nrarpb	Dr.17896.2.A1_at	notch-regulated ankyrin repeat protein b	0	-	A_15_P109728	Danio rerio notch-regulated ankyrin repeat protein b (nrarpb), mRNA [NM_181496]	0	0	0	0	0	-
oep	Dr.581.1.S1_at	one-eyed pinhead	0	-	A_15_P120512	Danio rerio one-eyed pinhead (oep), mRNA [NM_131092]	0	0	0	-	0	-
prdm14	Dr.17647.1.A1_at	PR domain containing 14	0	-	A_15_P102318	Q6XSK8 (Q6XSK8) Prmd14, partial (94%) [TC301103]	0	0	0	-	-	-
ptgds	Dr.1192.1.S1_at	prostaglandin D2 synthase	-	-	A_15_P118515	Danio rerio wu:fb11h03 (wu:fb11h03), mRNA [NM_213634]	0	0	0	-	0	-
rab25	Dr.18038.1.S1_at	RAB25, member RAS oncogene family	-	0	A_15_P108410	Danio rerio zgc:101648 (zgc:101648), mRNA [NM_001008641]	0	0	-	-	-	-
sb:cb124	Dr.17225.1.S1_at	sb:cb124	-	-	A_15_P119156	STR00147 gastrula stage cDNA library Danio rerio cDNA clone CB124 5', mRNA sequence [BM259622]	0	-	-	-	-	-
scinlb	Dr.6099.1.S1_at	scinderin like b	0	-	A_15_P108395	Danio rerio zgc:77481 (zgc:77481), mRNA [NM_213090]	0	0	0	0	-	-
sfrp1a	Dr.25534.1.S1_at	secreted frizzled-related protein 1a	-	0	A_15_P115417	Danio rerio secreted frizzled-related protein 1 (sfrp1), mRNA [NM_205585]	0	0	0	0	-	-
si:ch211-132p20.4	Dr.7568.1.A1_at	si:ch211-132p20.4 (Solute carrier family 38 member 2)	0	-	A_15_P113014	Q9JHE5 (Q9JHE5) Amino acid system A transporter (System A transporter isoform 2), partial (39%) [TC287056]	0	0	0	0	0	-
si:dkeyp-113d7.7	Dr.24292.5.S1_at	si:dkeyp-113d7.7	-	0	A_15_P108038	Q9PWD8 (Q9PWD8) Type I cytokeratin, partial (98%) [TC278961]	0	0	0	0	0	-
si:dkeyp-113d7.7	Dr.24292.5.S1_at	si:dkeyp-113d7.7	-	0	A_15_P109891	fa03a08.s1 Zebrafish ICRFzfls Danio rerio cDNA clone 1I24 3' similar to gb:X73501_cds1 KERATIN, TYPE I CYTOSKELETAL 20 (HUMAN);, mRNA sequence [AA495419]	0	0	0	0	-	-
six7	Dr.12825.1.A1_at	sine oculis homeobox homolog 7	0	-	A_15_P120096	Danio rerio sine oculis homeobox homolog 7 (six7), mRNA [NM_131354]	0	0	0	-	0	-
slc2a8l	Dr.17429.1.S1_at	solute carrier family 2 (facilitated glucose transporter), member 8-like	0	-	A_15_P119245	Danio rerio solute carrier family 2 (facilitated glucose transporter), member 8-like (slc2a8l), mRNA [NM_212798]	0	0	0	0	0	-
sox11a	Dr.4763.1.S1_at	SRY-box containing gene 11a	-	0	A_15_P120761	Danio rerio SRY-box containing gene 11a (sox11a), mRNA [NM_131336]	0	-	-	-	-	-
sp5l	Dr.4007.1.S1_at	Sp5 transcription factor-like	-	0	A_15_P109005	Danio rerio Sp5 transcription factor-like (sp5l), mRNA [NM_194371]	-	-	0	-	0	0
sp8l	Dr.9764.1.A1_at	sp8 transcription factor-like	-	-	A_15_P104390	Danio rerio sp8 transcription factor-like (sp8l), mRNA [NM_205550]	0	0	0	0	-	-
tagln2	Dr.2363.1.S1_at	Transgelin 2	-	-	A_15_P109398	Danio rerio transgelin 2 (tagln2), mRNA [NM_201576]	0	0	0	-	0	-
tfap2a	Dr.8506.1.S1_a_at	transcription factor AP-2 alpha	-	-	A_15_P113530	Danio rerio transcription factor AP-2 alpha (tfap2a), mRNA [NM_176859]	0	-	0	0	-	-
tgif1	Dr.139.1.S1_at	TGFB-induced factor homeobox 1	-	0	A_15_P100890	Danio rerio zgc:55852 (zgc:55852), mRNA [NM_199567]	0	0	0	-	0	0
tp63	Dr.19227.3.S1_a_at	tumor protein p63 (tp73l)	0	-	A_15_P105986	Danio rerio tumor protein p73-like, mRNA (cDNA clone MGC:92012 IMAGE:7043854), complete cds. [BC076530]	0	0	0	0	0	-
tph1b	Dr.17776.1.A1_at	tryptophan hydroxylase 1b	-	-	A_15_P100495	Danio rerio tryptophan hydroxylase 1, like (tph1l), mRNA [NM_001001843]	0	0	0	-	-	-
wu:fa17a06	Dr.23750.1.A1_at	wu:fa17a06	-	-	A_15_P103930	AGENCOURT_20753313 NIH_ZGC_15 Danio rerio cDNA clone IMAGE:7222469 5', mRNA sequence [CN018151]	0	0	-	-	-	0
zgc:100868	Dr.21859.1.A1_at	zgc:100868	-	-	A_15_P109060	Danio rerio zgc:100868 (zgc:100868), mRNA [NM_001003526]	0	0	0	0	0	-
zgc:123295	Dr.18631.2.A1_at	zgc:123295	-	-	A_15_P109120	DISP_RAT (P83748) Distal intestinal serine protease precursor (Transmembrane serine protease 1) (TMSP-1) , partial (31%) [TC270719]	0	0	0	-	0	-
zgc:65851	Dr.17194.1.A1_at	zgc:65851	0	-	A_15_P100751	Danio rerio zgc:65851 (zgc:65851), mRNA [NM_199534]	0	-	0	-	-	-
zgc:66052	Dr.3966.1.A1_at	zgc:66052	0	-	A_15_P100822	Danio rerio zgc:66052 (zgc:66052), mRNA [NM_199720]	0	0	0	0	0	-
zgc:73324	Dr.11351.1.A1_at	zgc:73324	0	-	A_15_P100633	Danio rerio zgc:73324 (zgc:73324), mRNA [NM_200789]	0	0	0	0	-	-
zgc:91870	Dr.1289.1.S1_at	zgc:91870	-	0	A_15_P120254	Danio rerio zgc:91870 (zgc:91870), mRNA [NM_001002190]	0	-	-	-	0	0
zgc:92242	Dr.17731.2.S1_at	zgc:92242	0	-	A_15_P105548	Danio rerio zgc:92242 (zgc:92242), mRNA [NM_001002626]	0	0	0	-	0	0
zic1	Dr.6760.1.S1_at	zic family member 1 (odd-paired homolog, Drosophila)	0	-	A_15_P110305	Danio rerio zinc finger protein zic1 mRNA, partial cds. [AF127981]	0	0	0	0	0	-
zic3	Dr.25653.1.A1_at	similar to zinc finger protein of the cerebellum 3	-	0	A_15_P117514	Danio rerio zic family member 3 heterotaxy 1 (odd-paired homolog, Drosophila) (zic3), mRNA [NM_001001950]	0	-	-	-	0	0
znfl1	DrAffx.1.45.S1_at	zinc finger-like gene 1	-	0	A_15_P112152	Danio rerio zinc finger-like gene 1 (znfl1), mRNA [NM_194389]	-	-	-	-	0	-

## Sheet:  Increased expression
Table S7.2. Comparison of B1 SOX and Pou5f1 regulated genes (increased in both B1 sox QKD and MZspg)
	Okuda et al., sox2/3/19a/19b QKD				Onichtchouk et al., MZspg (pou5f1 )
Gene Symbol	Probe name	Gene title	30% epiboly	75% epiboly	Probe name	Gene title	4 hpf	4.7 hpf (30%E)	5 hpf	6 hpf	7 hpf	8 hpf (75%E)
irx1b	Dr.12624.1.S1_a_at	iroquois homeobox protein 1, b	+	0	A_15_P114498	Danio rerio iroquois homeobox protein 1, b (irx1b), mRNA [NM_131823]	0	+	0	0	0	0
lmo2	Dr.8065.1.S1_at	LIM domain only 2	+	0	A_15_P102223	Danio rerio LIM domain only 2 (lmo2), mRNA [NM_131111]	0	0	0	0	+	+
txnip	Dr.18396.1.S1_at	thioredoxin interacting protein	+	0	A_15_P100610	Danio rerio thioredoxin interacting protein (txnip), mRNA [NM_200087]	0	0	0	+	0	0
wu:fb55g09	Dr.1960.1.A1_at	wu:fb55g09	+	+	A_15_P109163	AGENCOURT_16624119 NIH_ZGC_10 Danio rerio cDNA clone IMAGE:7050545 5', mRNA sequence [CK024731]	0	0	0	0	0	+
wu:fc45e04	Dr.21691.1.A1_at	wu:fc45e04	+	0	A_15_P105044	Q7T3Q0 (Q7T3Q0) CBP/p300-interacting transactivator, partial (62%) [TC280704]	0	0	0	+	0	+
zgc:64115	Dr.6705.1.S1_at	zgc:64115	+	+	A_15_P121170	Danio rerio zgc:64115 (zgc:64115), mRNA [NM_213136]	+	0	+	0	0	0
stmn2a	Dr.1841.1.A1_at	zgc:92905, similar to Stathmin-2 (Superior cervical ganglion-10 protein [SCG10])	+	0	A_15_P114652	Danio rerio zgc:92905 (zgc:92905), mRNA [NM_001005923]	0	+	0	+	+	+
atp1a1b	Dr.7840.1.S1_at	ATPase, Na+/K+ transporting, alpha 1b polypeptide	0	+	A_15_P113218	Danio rerio ATPase, Na+/K+ transporting, alpha 1b polypeptide (atp1a1b), mRNA [NM_131690]	0	+	0	+	+	+
cldnc	Dr.12596.1.S1_at	claudin c	0	+	A_15_P100676	Danio rerio claudin c (cldnc), mRNA [NM_131764]	0	0	0	+	+	+
cldnh	Dr.3267.1.S1_at	claudin h	0	+	A_15_P110635	Danio rerio claudin h (cldnh), mRNA [NM_131767]	0	0	0	0	0	+
dlb	Dr.574.1.S1_at	deltaB	0	+	A_15_P116883	Danio rerio deltaB (dlb), mRNA [NM_130958]	0	0	0	0	+	+
junb	Dr.10326.1.S1_at	jun B proto-oncogene	0	+	A_15_P117758	Danio rerio jun B proto-oncogene (junb), mRNA [NM_213556]	0	0	0	+	+	0
mafba	Dr.608.1.A1_at	v-maf musculoaponeurotic fibrosarcoma oncogene family, protein B (avian)	0	+	A_15_P119243	Danio rerio v-maf musculoaponeurotic fibrosarcoma oncogene family, protein B (avian) (mafb), mRNA [NM_131015]	0	0	0	0	+	0
pah	Dr.4171.1.A1_at	phenylalanine hydroxylase	0	+	A_15_P101511	Danio rerio phenylalanine hydroxylase (pah), mRNA [NM_200551]	0	0	0	0	+	0
rassf8	Dr.6913.1.S1_at	Ras association (RalGDS/AF-6) domain family 8	0	+	A_15_P117570	Danio rerio zgc:64017 (zgc:64017), mRNA [NM_200363]	0	0	0	+	+	+
rtn1a	Dr.4188.1.A1_at	reticulon 1a	0	+	A_15_P111864	Danio rerio reticulon 1 (rtn1), mRNA [NM_199652]	0	0	0	+	0	0
si:rp71-39b20.7	Dr.12817.1.A1_at	si:rp71-39b20.7	0	+	A_15_P104133	AB056477 angiopoietin-related protein 4 {Homo sapiens;} , partial (33%) [TC293680]	0	0	0	0	0	+
sparc	Dr.18282.3.S1_at	secreted acidic cysteine rich glycoprotein	0	+	A_15_P101419	Danio rerio secreted acidic cysteine rich glycoprotein (sparc), mRNA [NM_001001942]	0	0	0	0	+	+
unc45b	Dr.345.1.S1_at	unc-45 homolog B (C. elegans)	0	+	A_15_P113265	Danio rerio unc-45 (C. elegans) related (unc45r), mRNA [NM_153673]	0	0	+	0	+	0
zgc:110380	Dr.3681.1.S1_at	zgc:110380	0	+	A_15_P110005	AGENCOURT_16620780 NIH_ZGC_7 Danio rerio cDNA clone IMAGE:7055414 5', mRNA sequence [CK026189]	+	0	0	0	0	+
